# Supplementary material for: RbZnFe(PO4)2: synthesis and crystal structure
Source: Acta Crystallogr E Crystallogr Commun. 2016 Jul 7;72(Pt 8):1074–6. doi: 10.1107/S205698901601046X (PMC4971844; doi:10.1107/S205698901601046X)
Supplement: Supplementary file 1 [file e-72-01074-sup1.cif]

##############################################################################
#                                                                            #
# This CIF contains the data in a paper accepted for publication in          #
# Acta Crystallographica Section E. It conforms to the requirements of       #
# Notes for Authors for Acta Crystallographica Section E, and has been       #
# peer reviewed under the auspices of the IUCr Commission on Journals.       #
#                                                                            #
# Full details of the Crystallographic Information File format               #
# are given in the paper "The Crystallographic Information File (CIF):       #
# a New Standard Archive File for Crystallography" by S. R. Hall, F. H.      #
# Allen and I. D. Brown [Acta Cryst. (1991), A47, 655-685].                  #
#                                                                            #
# The current version of the core CIF dictionary is obtainable from          #
# ftp://ftp.iucr.org/pub/cif_core.dic.                                       #
#                                                                            #
# Software is freely available for graphical display of the structure(s)     #
# in this CIF. For information consult the CIF software page                 #
# http://www.iucr.org/resources/cif/software.                                #
#                                                                            #
# This file may be used for bona fide research purposes within the           #
# scientific community so long as proper attribution is given to the journal # 
# article from which it was obtained.                                        #
#                                                                            #
##############################################################################
data_global
_audit_creation_method     'from SHELXL-97'
_journal_date_recd_electronic     2016-06-06
_journal_date_accepted     2016-06-28
_journal_name_full     'Acta Crystallographica, Section E'
_journal_year     2016
_journal_volume     72
_journal_issue      8
_journal_page_first     1074
_journal_page_last     1076
_journal_paper_category     GI
_journal_paper_doi     10.1107/S205698901601046X
_journal_coeditor_code     BR2261
_publ_contact_author_name     'Abdessalem Badri'
_publ_contact_author_address
;
Unit\'e de recherche
Mat\'eriaux Inorganiques,
Facult\'e des Sciences,
Universit\'e de Monastir,
5019 Monastir, Tunisia
;
_publ_contact_author_email     badri_abdessalem@yahoo.fr
_publ_contact_author_fax     '+21673500278'
_publ_contact_author_phone     '+21673500279'
_publ_section_title
;
RbZnFe(PO~4~)~2~: synthesis and crystal structure
;
loop_
    _publ_author_name
    _publ_author_address
    'Badri, Abdessalem'
;
Unit\'e  de recherche
Mat\'eriaux Inorganiques,
Facult\'e des Sciences,
Universit\'e de Monastir
5019 Monastir, Tunisia
;
    'Ben Amara, Mongi'
;
Unit\'e  de recherche
Mat\'eriaux Inorganiques,
Facult\'e des Sciences,
Universit\'e de Monastir
5019 Monastir, Tunisia
;
_publ_section_synopsis
;
Rubidium zinc iron(III) phosphate is isostructural to KCoAl(PO~4~)~2~. Its
structure consists of a three-dimensional framework built up from
corner-sharing PO~4~ and (Zn,Fe)O~4~ tetrahedra. This mode of linkage forms
tunnels parallel to the [100], [010] and [001] directions in which the Rb^+^
ions are located.
;
data_I
_database_code_depnum_ccdc_archive 'CCDC 1488120'
_audit_creation_method     'SHELXL-2014/7'
_chemical_name_systematic
;
Rubidium zinc Iron(III) phosphate
;
_chemical_name_common     ?
_chemical_formula_moiety     'Fe1 O8 P2 Rb1 Zn1'
_chemical_formula_sum     'Fe O8 P2 Rb Zn'
_chemical_formula_iupac     'Rb1 Zn1 Fe1 (P O4)2'
_chemical_formula_weight     396.63
_chemical_melting_point     ?
_shelx_space_group_comment
;
The symmetry employed for this shelxl refinement is uniquely defined
by the following loop, which should always be used as a source of
symmetry information in preference to the above space-group names.
They are only intended as comments.
;
_space_group_crystal_system     monoclinic
_space_group_name_H-M_alt     'C 2/c'
_space_group_name_Hall     '-C 2yc'
loop_
    _space_group_symop_operation_xyz
    'x, y, z'
    '-x, y, -z+1/2'
    'x+1/2, y+1/2, z'
    '-x+1/2, y+1/2, -z+1/2'
    '-x, -y, -z'
    'x, -y, z-1/2'
    '-x+1/2, -y+1/2, -z'
    'x+1/2, -y+1/2, z-1/2'
_cell_length_a     13.601(4)
_cell_length_b     13.304(5)
_cell_length_c     8.978(9)
_cell_angle_alpha     90
_cell_angle_beta     100.76(5)
_cell_angle_gamma     90
_cell_volume     1596.0(18)
_cell_formula_units_Z     8
_cell_measurement_reflns_used     25
_cell_measurement_theta_min     8.05
_cell_measurement_theta_max     11.08
_cell_measurement_temperature     293(2)
_exptl_crystal_description     Prism
_exptl_crystal_colour     brown
_exptl_crystal_size_max     0.43
_exptl_crystal_size_mid     0.25
_exptl_crystal_size_min     0.18
_exptl_crystal_density_diffrn     3.301
_exptl_crystal_density_meas     ?
_exptl_crystal_density_method     'not measured'
_exptl_crystal_F_000     1496
_exptl_absorpt_coefficient_mu     11.293
_exptl_absorpt_correction_type     refdelf
_exptl_absorpt_process_details
;
(Walker & Stuart 1983)
;
_shelx_estimated_absorpt_T_min     ?
_shelx_estimated_absorpt_T_max     ?
_exptl_absorpt_correction_T_min     0.0542
_exptl_absorpt_correction_T_max     0.0698
_diffrn_ambient_temperature     293(2)
_diffrn_radiation_type     MoK\a
_diffrn_radiation_wavelength     0.71073
_diffrn_measurement_device_type     'Enraf--Nonius TurboCAD-4'
_diffrn_measurement_method     'non-profiled \w/2\t scans'
_diffrn_detector_area_resol_mean     ?
_diffrn_reflns_number     1409
_diffrn_reflns_av_R_equivalents     0.0894
_diffrn_reflns_theta_min     2.160
_diffrn_reflns_theta_max     24.988
_diffrn_reflns_theta_full     24.988
_diffrn_measured_fraction_theta_max     0.995
_diffrn_measured_fraction_theta_full     0.995
_diffrn_reflns_limit_h_min     -16
_diffrn_reflns_limit_h_max     15
_diffrn_reflns_limit_k_min     0
_diffrn_reflns_limit_k_max     15
_diffrn_reflns_limit_l_min     0
_diffrn_reflns_limit_l_max     10
_diffrn_standards_number     2
_diffrn_standards_interval_count     ?
_diffrn_standards_interval_time     120
_diffrn_standards_decay_%     1
_refine_special_details     ?
_reflns_number_total     1409
_reflns_number_gt     1227
_reflns_threshold_expression     'I > 2\s(I)'
_refine_ls_structure_factor_coef     Fsqd
_refine_ls_matrix_type     full
_refine_ls_R_factor_all     0.0463
_refine_ls_R_factor_gt     0.0358
_refine_ls_wR_factor_gt     0.1005
_refine_ls_wR_factor_ref     0.1100
_refine_ls_goodness_of_fit_ref     1.049
_refine_ls_restrained_S_all     1.049
_refine_ls_number_reflns     1409
_refine_ls_number_parameters     118
_refine_ls_number_restraints     0
_refine_ls_weighting_scheme     calc
_refine_ls_weighting_details
             'w=1/[\s^2^(Fo^2^)+(0.0565P)^2^+31.2735P] where P=(Fo^2^+2Fc^2^)/3'
_atom_sites_solution_primary     ?
_atom_sites_solution_secondary     ?
_refine_ls_shift/su_max     0.000
_refine_ls_shift/su_mean     0.000
_refine_diff_density_max     0.850
_refine_diff_density_min     -0.755
_refine_ls_extinction_method     none
_refine_ls_extinction_coef     .
loop_
    _atom_type_symbol
    _atom_type_description
    _atom_type_scat_dispersion_real
    _atom_type_scat_dispersion_imag
    _atom_type_scat_source
    'O' 'O' 0.0106 0.0060
                         'International Tables Vol C Tables 4.2.6.8 and 6.1.1.4'
    'P' 'P' 0.1023 0.0942
                         'International Tables Vol C Tables 4.2.6.8 and 6.1.1.4'
    'Fe' 'Fe' 0.3463 0.8444
                         'International Tables Vol C Tables 4.2.6.8 and 6.1.1.4'
    'Zn' 'Zn' 0.2839 1.4301
                         'International Tables Vol C Tables 4.2.6.8 and 6.1.1.4'
    'Rb' 'Rb' -0.9393 2.9676
                         'International Tables Vol C Tables 4.2.6.8 and 6.1.1.4'
_computing_cell_refinement
;
CAD-4 EXPRESS (Enraf--Nonius, 1994)
;
_computing_data_reduction
;
XCAD4 (Harms & Wocadlo, 1995)
;
_computing_structure_solution
;
SIR92 (Altomare <i>et al.</i>,  1993)
;
_computing_structure_refinement
;
SHELXL2014 (Sheldrick, 2015)
;
_computing_molecular_graphics
;
DIAMOND (Brandenburg, 1999)
;
_computing_publication_material
;
WinGX (Farrugia, 2012)
;
loop_
    _atom_site_type_symbol
    _atom_site_label
    _atom_site_fract_x
    _atom_site_fract_y
    _atom_site_fract_z
    _atom_site_U_iso_or_equiv
    _atom_site_adp_type
    _atom_site_calc_flag
    _atom_site_occupancy
    _atom_site_disorder_assembly
    _atom_site_disorder_group
    Rb Rb 0.18260(6) 0.24668(6) 0.22827(9) 0.0316(3) Uani d 1 . .
    Zn Zn1 0.87122(6) 0.55912(6) 0.11383(9) 0.0169(3) Uani d 0.5 . .
    Fe Fe1 0.87122(6) 0.55912(6) 0.11383(9) 0.0169(3) Uani d 0.5 . .
    Zn Zn2 0.92406(6) 0.12098(6) -0.05652(9) 0.0166(3) Uani d 0.5 . .
    Fe Fe2 0.92406(6) 0.12098(6) -0.05652(9) 0.0166(3) Uani d 0.5 . .
    P P1 0.14761(12) 0.06205(13) -0.08572(19) 0.0166(4) Uani d 1 . .
    O O11 0.1420(4) -0.0526(4) -0.0852(6) 0.0295(12) Uani d 1 . .
    O O12 0.2450(3) 0.1026(4) 0.0096(6) 0.0243(11) Uani d 1 . .
    O O13 0.3570(5) 0.3996(5) 0.2456(6) 0.0397(15) Uani d 1 . .
    O O14 0.0638(4) 0.1055(5) -0.0151(7) 0.0385(14) Uani d 1 . .
    P P2 0.92645(12) 0.36174(12) -0.03358(18) 0.0144(4) Uani d 1 . .
    O O21 0.8903(5) 0.2550(4) -0.0146(7) 0.0323(13) Uani d 1 . .
    O O22 0.0389(4) 0.3613(4) -0.0253(6) 0.0269(11) Uani d 1 . .
    O O23 0.3731(4) 0.0942(5) 0.3168(6) 0.0367(14) Uani d 1 . .
    O O24 0.8990(4) 0.4217(4) 0.0972(6) 0.0252(11) Uani d 1 . .
loop_
    _atom_site_aniso_label
    _atom_site_aniso_U_11
    _atom_site_aniso_U_22
    _atom_site_aniso_U_33
    _atom_site_aniso_U_12
    _atom_site_aniso_U_13
    _atom_site_aniso_U_23
    Rb 0.0383(5) 0.0321(5) 0.0259(4) 0.0006(3) 0.0097(3) -0.0044(3)
    Zn1 0.0197(4) 0.0151(5) 0.0149(4) 0.0019(3) 0.0006(3) -0.0023(3)
    Fe1 0.0197(4) 0.0151(5) 0.0149(4) 0.0019(3) 0.0006(3) -0.0023(3)
    Zn2 0.0194(5) 0.0149(5) 0.0149(4) -0.0013(3) 0.0021(3) -0.0026(3)
    Fe2 0.0194(5) 0.0149(5) 0.0149(4) -0.0013(3) 0.0021(3) -0.0026(3)
    P1 0.0191(8) 0.0138(8) 0.0156(8) -0.0026(7) -0.0004(6) 0.0035(6)
    O11 0.043(3) 0.014(3) 0.033(3) -0.003(2) 0.013(2) 0.003(2)
    O12 0.019(2) 0.023(3) 0.028(3) -0.0014(19) -0.003(2) -0.003(2)
    O13 0.059(4) 0.043(3) 0.015(3) -0.011(3) 0.002(3) 0.011(2)
    O14 0.021(3) 0.042(3) 0.052(4) 0.000(2) 0.007(3) -0.017(3)
    P2 0.0211(9) 0.0095(8) 0.0127(8) -0.0020(6) 0.0031(6) 0.0001(6)
    O21 0.053(4) 0.016(3) 0.034(3) -0.010(2) 0.024(3) -0.010(2)
    O22 0.023(3) 0.023(3) 0.037(3) 0.000(2) 0.010(2) 0.006(2)
    O23 0.037(3) 0.056(4) 0.016(3) -0.006(3) 0.004(2) -0.011(2)
    O24 0.040(3) 0.014(2) 0.023(3) 0.005(2) 0.009(2) -0.0051(19)
_geom_special_details
;
 All esds (except the esd in the dihedral angle between two l.s. planes)
 are estimated using the full covariance matrix.  The cell esds are taken
 into account individually in the estimation of esds in distances, angles
 and torsion angles; correlations between esds in cell parameters are only
 used when they are defined by crystal symmetry.  An approximate (isotropic)
 treatment of cell esds is used for estimating esds involving l.s. planes.
;
loop_
    _geom_bond_atom_site_label_1
    _geom_bond_atom_site_label_2
    _geom_bond_site_symmetry_2
    _geom_bond_distance
    _geom_bond_publ_flag
    Rb O21 2_655 2.925(6) ?
    Rb O12 . 2.979(5) ?
    Rb O14 . 3.098(6) ?
    Rb O13 . 3.107(6) ?
    Rb O22 . 3.109(5) ?
    Rb O24 2_655 3.123(5) ?
    Rb O11 6_556 3.181(5) ?
    Rb O12 7 3.215(6) ?
    Rb O23 . 3.269(6) ?
    Rb O21 8_456 3.298(7) ?
    Zn1 O23 3 1.877(5) ?
    Zn1 O24 . 1.879(5) ?
    Zn1 O12 3 1.886(5) ?
    Zn1 O22 5_665 1.900(5) ?
    Zn2 O13 8 1.860(6) ?
    Zn2 O14 1_655 1.878(5) ?
    Zn2 O21 . 1.897(5) ?
    Zn2 O11 5_655 1.919(5) ?
    P1 O13 7 1.514(5) ?
    P1 O14 . 1.519(6) ?
    P1 O11 . 1.527(5) ?
    P1 O12 . 1.535(5) ?
    P2 O22 1_655 1.517(5) ?
    P2 O23 8 1.520(5) ?
    P2 O24 . 1.523(5) ?
    P2 O21 . 1.522(5) ?
loop_
    _geom_angle_atom_site_label_1
    _geom_angle_atom_site_label_2
    _geom_angle_atom_site_label_3
    _geom_angle_site_symmetry_1
    _geom_angle_site_symmetry_3
    _geom_angle
    _geom_angle_publ_flag
    O21 Rb O12 2_655 . 142.06(14) ?
    O21 Rb O14 2_655 . 115.16(17) ?
    O12 Rb O14 . . 47.17(13) ?
    O21 Rb O13 2_655 . 108.19(16) ?
    O12 Rb O13 . . 98.37(15) ?
    O14 Rb O13 . . 136.49(16) ?
    O21 Rb O22 2_655 . 110.80(16) ?
    O12 Rb O22 . . 92.90(15) ?
    O14 Rb O22 . . 66.86(16) ?
    O13 Rb O22 . . 94.89(14) ?
    O21 Rb O24 2_655 2_655 47.19(13) ?
    O12 Rb O24 . 2_655 169.12(13) ?
    O14 Rb O24 . 2_655 128.20(14) ?
    O13 Rb O24 . 2_655 79.99(16) ?
    O22 Rb O24 . 2_655 76.59(15) ?
    O21 Rb O11 2_655 6_556 56.47(13) ?
    O12 Rb O11 . 6_556 85.60(14) ?
    O14 Rb O11 . 6_556 76.11(17) ?
    O13 Rb O11 . 6_556 135.33(15) ?
    O22 Rb O11 . 6_556 129.51(14) ?
    O24 Rb O11 2_655 6_556 103.19(13) ?
    O21 Rb O12 2_655 7 139.13(14) ?
    O12 Rb O12 . 7 78.67(16) ?
    O14 Rb O12 . 7 95.38(16) ?
    O13 Rb O12 . 7 45.51(13) ?
    O22 Rb O12 . 7 55.68(13) ?
    O24 Rb O12 2_655 7 92.85(14) ?
    O11 Rb O12 6_556 7 163.87(13) ?
    O21 Rb O23 2_655 . 101.14(15) ?
    O12 Rb O23 . . 56.67(14) ?
    O14 Rb O23 . . 94.63(15) ?
    O13 Rb O23 . . 80.27(17) ?
    O22 Rb O23 . . 147.51(14) ?
    O24 Rb O23 2_655 . 132.85(14) ?
    O11 Rb O23 6_556 . 64.93(15) ?
    O12 Rb O23 7 . 102.79(14) ?
    O21 Rb O21 2_655 8_456 76.81(19) ?
    O12 Rb O21 . 8_456 98.31(14) ?
    O14 Rb O21 . 8_456 139.07(14) ?
    O13 Rb O21 . 8_456 54.77(14) ?
    O22 Rb O21 . 8_456 148.78(13) ?
    O24 Rb O21 2_655 8_456 89.55(14) ?
    O11 Rb O21 6_556 8_456 80.58(14) ?
    O12 Rb O21 7 8_456 98.09(13) ?
    O23 Rb O21 . 8_456 44.69(13) ?
    O23 Zn1 O24 3 . 110.7(3) ?
    O23 Zn1 O12 3 3 104.6(2) ?
    O24 Zn1 O12 . 3 115.9(2) ?
    O23 Zn1 O22 3 5_665 112.0(3) ?
    O24 Zn1 O22 . 5_665 110.8(2) ?
    O12 Zn1 O22 3 5_665 102.6(2) ?
    O13 Zn2 O14 8 1_655 118.1(3) ?
    O13 Zn2 O21 8 . 103.5(3) ?
    O14 Zn2 O21 1_655 . 109.7(3) ?
    O13 Zn2 O11 8 5_655 110.9(3) ?
    O14 Zn2 O11 1_655 5_655 113.5(3) ?
    O21 Zn2 O11 . 5_655 98.8(2) ?
    O13 P1 O14 7 . 111.5(4) ?
    O13 P1 O11 7 . 110.3(3) ?
    O14 P1 O11 . . 109.7(3) ?
    O13 P1 O12 7 . 106.8(3) ?
    O14 P1 O12 . . 105.7(3) ?
    O11 P1 O12 . . 112.8(3) ?
    O22 P2 O23 1_655 8 110.8(3) ?
    O22 P2 O24 1_655 . 110.8(3) ?
    O23 P2 O24 8 . 109.5(3) ?
    O22 P2 O21 1_655 . 109.5(3) ?
    O23 P2 O21 8 . 110.3(3) ?
    O24 P2 O21 . . 105.7(3) ?
_shelx_hkl_file
;
   2   0   0 1426.24 23.1404   1
   4   0   0269862.0 9729.14   1
   6   0   0 3295.35 125.967   1
   8   0   0 5368.84  206.11   1
  10   0   0 4579.40 221.135   1
  12   0   0 1908.29 61.9107   1
  14   0   0 6150.08 105.116   1
   1   1   0 136.605 16.8925   1
   3   1   0 216.594 28.2446   1
   5   1   0 4779.10 37.1576   1
   7   1   0 9553.09 196.367   1
   9   1   018615.90 329.004   1
  11   1   0 2893.99 80.3212   1
  13   1   015868.70 397.841   1
  15   1   0 371.505 48.0842   1
   0   2   0 2142.55 22.4398   1
   2   2   011652.90 708.076   1
   4   2   036565.00 1267.94   1
   6   2   0 6773.00 164.285   1
   8   2   067433.60 1163.79   1
  10   2   015569.60 406.389   1
  12   2   0 6075.10 147.988   1
  14   2   011149.20 390.481   1
   1   3   0 1490.35 20.0326   1
   3   3   0 2072.67  85.028   1
   5   3   0 5940.51 200.945   1
   7   3   0 1191.86 42.0603   1
   9   3   0 952.024 45.9709   1
  11   3   0 174.806 46.7887   1
  13   3   0 81.9776 71.5389   1
  15   3   0 926.361 125.001   1
   0   4   032818.30 168.222   1
   2   4   0112023.0 5931.85   1
   4   4   0 439.789 55.6916   1
   6   4   0139716.0 4274.43   1
   8   4   0 564.978 56.1822   1
  10   4   0 7538.37 127.445   1
  12   4   0 4705.62 101.567   1
  14   4   018165.00 170.343   1
   1   5   0 4792.84 150.593   1
   3   5   0 1452.08 37.9667   1
   5   5   0 1327.59 55.7992   1
   7   5   0 9270.66 251.329   1
   9   5   0 4994.00 115.525   1
  11   5   0 366.214 75.0232   1
  13   5   0 7807.82 149.195   1
  15   5   0 309.757 74.4363   1
   0   6   0283662.0 728.419   1
   2   6   026621.40 742.773   1
   4   6   062330.80 3134.96   1
   6   6   014392.00 555.612   1
   8   6   0 986.719 49.9439   1
  10   6   0 35.8612 103.732   1
  12   6   0 163.098 55.6144   1
  14   6   0 681.533 75.5138   1
   1   7   0 1838.51 35.7983   1
   3   7   0  999.27 36.7609   1
   5   7   018991.40 873.391   1
   7   7   0 241.986 42.1863   1
   9   7   011844.90 521.996   1
  11   7   0 32.1935 62.0923   1
  13   7   0 2015.39 84.9756   1
   0   8   028945.50  245.00   1
   2   8   0 2719.36 49.0394   1
   4   8   015113.00 620.931   1
   6   8   015881.80 433.393   1
   8   8   0102833.0 3597.46   1
  10   8   0 7721.92 264.395   1
  12   8   021388.50 229.449   1
   1   9   024075.70  350.75   1
   3   9   0 634.463 43.3441   1
   5   9   011887.60 106.265   1
   7   9   0 6212.02 201.983   1
   9   9   0 185.827  130.03   1
  11   9   0 101.999 122.975   1
  13   9   0 99.2551 99.2551   1
   0  10   065099.10 447.308   1
   2  10   0 3427.07 137.999   1
   4  10   021673.90  510.00   1
   6  10   015592.50 591.061   1
   8  10   0 285.958 137.369   1
  10  10   0 105.291 99.6666   1
  12  10   0 1110.73 89.3598   1
   1  11   0 880.283 52.1683   1
   3  11   0 382.109 418.527   1
   5  11   0 772.338 141.057   1
   7  11   0 210.257 59.9755   1
   9  11   0 241.097 133.498   1
  11  11   0 2102.27 174.419   1
   0  12   0 891.138 86.7256   1
   2  12   015973.10 295.101   1
   4  12   0  702.56  135.93   1
   6  12   017548.30 670.158   1
   8  12   0 53.2914 104.045   1
  10  12   0 2212.51 103.507   1
   1  13   011033.50 130.892   1
   3  13   0  984.13 75.8882   1
   5  13   010166.00 147.998   1
   7  13   0 5970.31 133.701   1
   9  13   0 80.3645 116.774   1
   0  14   0 66.1341 161.115   1
   2  14   0 4016.20 122.272   1
   4  14   0 2027.90 116.901   1
   6  14   0 867.824  145.11   1
   1  15   0 1876.30 119.054   1
   3  15   0 58.8621 137.648   1
   5  15   0 167.171 115.735   1
 -15   1   1 452.137 50.2227   1
 -13   1   1 4174.55 79.3479   1
 -11   1   1 4584.87 53.8719   1
  -9   1   149486.50 423.176   1
  -7   1   116947.60 159.214   1
  -5   1   1107953.0 2474.15   1
  -3   1   1 4268.83 221.121   1
  -1   1   1 1513.52 145.768   1
   1   1   1 2290.05  48.285   1
   3   1   1129838.0 426.441   1
   5   1   123067.20 263.278   1
   7   1   1 1084.60 28.9437   1
   9   1   1 5817.23 126.699   1
  11   1   128462.80 194.667   1
  13   1   1 5934.51 104.427   1
  15   1   1 7600.17 103.915   1
 -14   2   1 1975.65 73.7576   1
 -12   2   1 3785.75 124.183   1
 -10   2   1  148.25 42.2197   1
  -8   2   1 4668.18 66.6616   1
  -6   2   1  734.03 46.3592   1
  -4   2   1 2356.29 224.881   1
  -2   2   1 1648.59 296.574   1
   0   2   1 468.072 66.1774   1
   2   2   1 9788.79 310.521   1
   4   2   1 9489.77 431.841   1
   6   2   1 2312.14 46.7517   1
   8   2   1 6815.70 302.569   1
  10   2   1 96.9919 42.9794   1
  12   2   1 4699.31 83.4882   1
  14   2   1 87.3287 87.3288   1
 -15   3   1 4.44421 94.7447   1
 -13   3   1 7820.66  169.99   1
 -11   3   1 8620.60 100.899   1
  -9   3   120733.30 413.534   1
  -7   3   1 233.985 33.7551   1
  -5   3   1 2903.05 267.912   1
  -3   3   1180220.026202.80   1
  -1   3   1130032.021493.60   1
   1   3   141706.10 446.545   1
   3   3   178497.60 4616.11   1
   5   3   130535.20 1660.45   1
   7   3   1 8846.69 601.993   1
   9   3   175310.70 3265.87   1
  11   3   1 1347.32 124.461   1
  13   3   1 391.417  59.264   1
  15   3   1 9668.47 332.817   1
 -14   4   1 2791.97 90.6246   1
 -12   4   1 5025.07 89.2063   1
 -10   4   1 1826.91 70.8992   1
  -8   4   1 5610.73  206.75   1
  -6   4   1 7332.19 465.915   1
  -4   4   1 4754.39 503.435   1
  -2   4   1 4807.84 585.314   1
   0   4   1 1221.22 58.2478   1
   2   4   1 5050.96  163.87   1
   4   4   1 5514.26 403.789   1
   6   4   1 5321.48  298.47   1
   8   4   111452.30 803.912   1
  10   4   1 1706.67 109.259   1
  12   4   1 3727.36 114.863   1
  14   4   1 2943.06 110.425   1
 -15   5   1 5621.33 124.145   1
 -13   5   1 1839.94 73.1857   1
 -11   5   157634.50 892.586   1
  -9   5   1 5642.06 168.094   1
  -7   5   114121.70 1008.43   1
  -5   5   139929.00 3959.01   1
  -3   5   147241.90 5767.29   1
  -1   5   1 6893.52 641.605   1
   1   5   143138.30 314.936   1
   3   5   1 6063.73 399.151   1
   5   5   111961.80 621.281   1
   7   5   129131.00 2045.91   1
   9   5   115757.00  768.29   1
  11   5   1 4629.54 203.049   1
  13   5   1 5957.56 130.295   1
 -14   6   1 1917.96 91.1098   1
 -12   6   1 302.514 60.3358   1
 -10   6   1 8306.50 113.101   1
  -8   6   1 1415.28 55.0283   1
  -6   6   1 9901.82 723.255   1
  -4   6   127160.90 2203.48   1
  -2   6   1 145.549 25.6028   1
   0   6   117591.50 942.381   1
   2   6   1 41.0866 34.3328   1
   4   6   1 161.296 30.6498   1
   6   6   1 4984.54 455.066   1
   8   6   1 245.486 114.888   1
  10   6   1 6346.81 524.119   1
  12   6   1  482.50 60.7138   1
  14   6   1 4947.65 142.044   1
 -13   7   110499.70 253.377   1
 -11   7   1 1261.90 65.2749   1
  -9   7   1 6050.45 286.453   1
  -7   7   1 2224.92 139.052   1
  -5   7   114107.90 1083.61   1
  -3   7   1 1788.41 301.499   1
  -1   7   1 8592.22 605.162   1
   1   7   1 1392.72 47.4884   1
   3   7   1130067.0 2403.31   1
   5   7   121801.80 1131.37   1
   7   7   1 7861.74 557.971   1
   9   7   1 23.2312 122.092   1
  11   7   1 4221.69 256.267   1
  13   7   1 864.212 97.4943   1
 -12   8   1 181.169 69.3536   1
 -10   8   1 2470.81 74.0667   1
  -8   8   1 1931.50 63.2369   1
  -6   8   1 3049.43 172.517   1
  -4   8   1 3222.36 187.809   1
  -2   8   1 3485.39 134.381   1
   0   8   1 918.553 71.5507   1
   2   8   1 35.3769 46.8726   1
   4   8   1 64.0296 50.4946   1
   6   8   1  70.205  105.00   1
   8   8   1 188.088 52.4768   1
  10   8   1 5199.78 289.629   1
  12   8   1 193.976 71.7745   1
 -13   9   1 6226.38 297.381   1
 -11   9   1 1455.53  79.573   1
  -9   9   1 6705.73 240.341   1
  -7   9   1 207.678 58.2522   1
  -5   9   123868.90 1191.58   1
  -3   9   1 1945.57 182.024   1
  -1   9   112837.30 582.084   1
   1   9   1 1315.26  50.514   1
   3   9   175067.90 444.125   1
   5   9   1 3726.91 153.075   1
   7   9   1 9544.58 436.474   1
   9   9   1 116.428 100.149   1
  11   9   1 9674.28 346.495   1
 -12  10   1  52.367 98.4536   1
 -10  10   1 3300.93 94.6246   1
  -8  10   1 1417.35 67.7372   1
  -6  10   1 5902.87 224.638   1
  -4  10   1 6349.38 269.966   1
  -2  10   1 253.774 44.4649   1
   0  10   1 414.513 69.4955   1
   2  10   1 5837.79 80.4303   1
   4  10   1 995.584 65.4711   1
   6  10   1 88.3541 51.6353   1
   8  10   1 85.5364 85.5365   1
  10  10   1 3257.48 297.151   1
 -11  11   115577.40 173.729   1
  -9  11   1 3806.82 169.016   1
  -7  11   1 6837.33 101.548   1
  -5  11   114635.00 812.226   1
  -3  11   119394.30 842.368   1
  -1  11   1 2857.42 152.505   1
   1  11   113518.80 119.907   1
   3  11   1 2752.40 186.162   1
   5  11   1 870.502 92.6624   1
   7  11   1 6159.34 263.809   1
   9  11   1 2669.25 94.8825   1
  11  11   1 3723.03 113.763   1
 -10  12   1 8185.33 136.812   1
  -8  12   1 1069.31 79.7711   1
  -6  12   1 1325.86 71.6959   1
  -4  12   1 6856.05 233.826   1
  -2  12   1 106.896  128.31   1
   0  12   1 7397.51 212.817   1
   2  12   1  59.145 60.2717   1
   4  12   1 181.089 69.5096   1
   6  12   1 1422.30 73.9907   1
   8  12   1 109.355 97.8933   1
  -9  13   1 6788.30 310.819   1
  -7  13   1 366.624 132.852   1
  -5  13   1 9846.54 236.367   1
  -3  13   111615.20 280.392   1
  -1  13   112897.20 639.173   1
   1  13   1 5300.59 105.763   1
   3  13   112395.50 188.255   1
   5  13   118689.50 440.903   1
   7  13   1 615.582 83.2492   1
  -6  14   1 692.885 92.8149   1
  -4  14   1 697.954 160.985   1
  -2  14   1 9392.84 154.359   1
   0  14   1 77.7944 96.9018   1
   2  14   1 8829.78 153.943   1
   4  14   1 6019.32 136.018   1
   6  14   1 1215.52 170.721   1
  -5  15   117304.70 210.114   1
  -3  15   1 152.511 113.602   1
  -1  15   1 1583.97 111.764   1
   1  15   1  148.01 113.615   1
   3  15   1 3038.66 129.532   1
 -16   0   2 419.629 103.438   1
 -14   0   237171.90 373.094   1
 -12   0   2 8542.91 145.652   1
 -10   0   2101492.0 631.234   1
  -8   0   210440.00 133.083   1
  -6   0   220711.60 196.424   1
  -4   0   2 8707.47 94.1789   1
  -2   0   235016.20 231.541   1
   0   0   258135.10  216.15   1
   2   0   2213589.0 686.493   1
   4   0   218035.20 170.345   1
   6   0   2338126.0 1132.54   1
   8   0   220948.10 206.286   1
  10   0   212052.30 160.462   1
  12   0   2 106.647 111.372   1
  14   0   2 4415.17 150.454   1
 -15   1   2 364.344 72.6253   1
 -13   1   2 818.034 61.0898   1
 -11   1   2 3070.16 73.8705   1
  -9   1   2 2106.07  55.326   1
  -7   1   223216.60 341.984   1
  -5   1   2 143.131 80.9173   1
  -3   1   215670.50 3036.97   1
  -1   1   2 8903.06 5953.88   1
   1   1   2 311.751 42.5489   1
   3   1   224339.60 308.651   1
   5   1   2 5226.80 61.0022   1
   7   1   2 3188.52  78.171   1
   9   1   2 204.133 55.6707   1
  11   1   2 1840.04  65.553   1
  13   1   2 6001.84  101.81   1
  15   1   2 2448.56  101.02   1
 -16   2   2 468.301 116.509   1
 -14   2   2 8.75241 84.1373   1
 -12   2   2 3398.42 110.169   1
 -10   2   2 1219.47  80.458   1
  -8   2   235914.50 332.453   1
  -6   2   298988.50 514.633   1
  -4   2   2 6782.70 81.5691   1
  -2   2   2252994.0 659.918   1
   0   2   260668.20 236.651   1
   2   2   211946.30 110.843   1
   4   2   211037.30 109.632   1
   6   2   2 575.698 51.2161   1
   8   2   2 2673.40 82.0771   1
  10   2   2 3766.79 103.534   1
  12   2   2 129.743 77.0388   1
  14   2   2 5188.27 156.909   1
 -15   3   2 2098.36 132.207   1
 -13   3   2 1500.98 98.9382   1
 -11   3   2 1052.51 78.4059   1
  -9   3   2 491.824 61.5464   1
  -7   3   2 23.1535 45.8462   1
  -5   3   2 132.831  38.511   1
  -3   3   2 516.971 35.7811   1
  -1   3   2 872.153  29.799   1
   1   3   2 695.578 30.1762   1
   3   3   2 30.3393 45.8133   1
   5   3   2 7743.07 103.369   1
   7   3   2 5094.34 99.6559   1
   9   3   2 2807.09 90.9524   1
  11   3   2 3890.32 112.421   1
  13   3   2 48.2664 129.351   1
 -14   4   2 728.478 103.834   1
 -12   4   2 2383.79 104.564   1
 -10   4   2 1006.17 72.9816   1
  -8   4   2114074.0 622.413   1
  -6   4   2 8237.18 105.432   1
  -4   4   238037.60 264.885   1
  -2   4   2 8378.68 84.8066   1
   0   4   2189442.0 544.851   1
   2   4   2 5639.54  70.225   1
   4   4   2 8762.13 102.438   1
   6   4   2 2787.66 75.1898   1
   8   4   233755.90 303.333   1
  10   4   2 2800.74 99.5589   1
  12   4   225510.20 253.272   1
  14   4   2 254.323 106.812   1
 -15   5   2 701.438 122.409   1
 -13   5   2 1643.44  103.94   1
 -11   5   2 257.882 73.5407   1
  -9   5   2 5695.16 115.909   1
  -7   5   216307.10  156.43   1
  -5   5   2 176.819 41.0549   1
  -3   5   2 7566.10 84.1535   1
  -1   5   217112.90 159.182   1
   1   5   2 1912.78 48.8813   1
   3   5   2 8122.64 95.2578   1
   5   5   2 7917.00 107.987   1
   7   5   2  881.20 66.6133   1
   9   5   2 220.716 68.3861   1
  11   5   2 641.305 79.5704   1
  13   5   2 1532.12 115.756   1
 -14   6   2 4258.64 157.382   1
 -12   6   2 979.866 94.6977   1
 -10   6   214383.90 182.982   1
  -8   6   216212.90 173.121   1
  -6   6   2 452.487 54.6427   1
  -4   6   2 648.191 45.9292   1
  -2   6   2 884.582 44.3545   1
   0   6   210707.00 109.182   1
   2   6   234545.80 265.257   1
   4   6   2 496.435  52.458   1
   6   6   256637.40 433.448   1
   8   6   220044.40 201.639   1
  10   6   2 285.708 81.2484   1
  12   6   2 3608.37 149.965   1
 -13   7   2 127.612  138.20   1
 -11   7   2 982.684 94.0722   1
  -9   7   2 241.649 72.9186   1
  -7   7   2 3614.17 97.9204   1
  -5   7   2 627.813 58.3915   1
  -3   7   2 4306.90 79.1199   1
  -1   7   2 2060.76   58.05   1
   1   7   2 191.889 44.0677   1
   3   7   2 2.22351 47.2701   1
   5   7   2 1632.96 74.9818   1
   7   7   2 5742.74 121.092   1
   9   7   2 2387.31 98.7159   1
  11   7   2 8718.99 165.395   1
  13   7   2 1538.01 126.459   1
 -12   8   2 283.925 109.326   1
 -10   8   2  298.13  80.726   1
  -8   8   2 63.0218  100.75   1
  -6   8   2155168.0 763.684   1
  -4   8   2 1797.54 71.0169   1
  -2   8   2306117.0 984.668   1
   0   8   2 209.192 47.2475   1
   2   8   212889.80  136.56   1
   4   8   2 235.917 58.7161   1
   6   8   214264.80 166.667   1
   8   8   2 910.014 85.1265   1
  10   8   2 236.968 89.2807   1
  12   8   2 9220.28  201.35   1
 -13   9   2 4634.13 166.092   1
 -11   9   2 6448.10 167.385   1
  -9   9   2 5303.33 136.975   1
  -7   9   2 1411.91 88.3422   1
  -5   9   2  79.502 92.5504   1
  -3   9   2 3680.69 89.3684   1
  -1   9   2 1935.82 72.8146   1
   1   9   2 3725.93 88.3982   1
   3   9   2 4350.97  98.799   1
   5   9   215604.90 176.587   1
   7   9   218794.30  207.80   1
   9   9   2 3787.27 125.379   1
  11   9   2 9062.06  201.17   1
 -12  10   2 527.323 116.743   1
 -10  10   217009.70  245.15   1
  -8  10   2 1951.08 110.025   1
  -6  10   2 5487.78 126.356   1
  -4  10   2 3569.11  103.24   1
  -2  10   2 416.951 69.8994   1
   0  10   2 1059.85 74.5914   1
   2  10   240626.60 378.981   1
   4  10   2 4935.81 113.375   1
   6  10   221893.30 222.666   1
   8  10   214363.90 201.399   1
  10  10   2 1498.37 121.173   1
 -11  11   2 550.287 124.888   1
  -9  11   2 594.941 117.443   1
  -7  11   2 25.1268 123.501   1
  -5  11   2 491.149  86.102   1
  -3  11   2 1017.17 86.4362   1
  -1  11   2 68.8576 105.483   1
   1  11   2 3045.86 100.566   1
   3  11   2 1476.50 90.6137   1
   5  11   2  117.71  117.71   1
   7  11   2 1915.34 112.288   1
   9  11   2 81.8645 132.847   1
 -10  12   2 1505.48 138.504   1
  -8  12   233094.60 341.749   1
  -6  12   2 647.407  100.44   1
  -4  12   2 4148.40 128.994   1
  -2  12   2  542.83 83.9602   1
   0  12   229208.50 282.787   1
   2  12   2 7.69759 121.213   1
   4  12   213218.70 194.111   1
   6  12   2 735.299 113.406   1
   8  12   2 3234.43 146.533   1
  -9  13   2 3073.21 161.694   1
  -7  13   2 4082.08  167.34   1
  -5  13   2 73.3062 144.387   1
  -3  13   2  710.30 110.675   1
  -1  13   2 9859.20 176.971   1
   1  13   2 4233.95 133.759   1
   3  13   2 1696.57 112.793   1
   5  13   2 3564.13 153.065   1
   7  13   2 4343.41 163.746   1
  -6  14   2 9775.83 228.699   1
  -4  14   2 10.9745 174.848   1
  -2  14   211642.30 241.463   1
   0  14   2 7787.77  195.38   1
   2  14   2 2316.99 145.464   1
   4  14   2 2601.62 153.925   1
   6  14   2  168.76 126.996   1
  -3  15   2 150.532 181.135   1
  -1  15   2 165.853 188.841   1
   1  15   2  566.57 136.537   1
   3  15   2 5409.59 195.474   1
 -15   1   3 1835.64 173.317   1
 -13   1   3 133.734 59.1265   1
 -11   1   314063.70 157.759   1
  -9   1   3 2.76043 55.8293   1
  -7   1   314722.70 269.261   1
  -5   1   311989.90 1180.04   1
  -3   1   373673.3019788.10   1
  -1   1   310501.80 6513.52   1
   1   1   3111205.023170.60   1
   3   1   3 4186.25  187.97   1
   5   1   3 369.203 59.1145   1
   7   1   3 4919.58  73.493   1
   9   1   331527.30 794.525   1
  11   1   3 2409.16 74.6015   1
  13   1   3 41.0126 98.0575   1
 -14   2   3 71.0443  115.28   1
 -12   2   3 5179.12  125.74   1
 -10   2   3 1888.07  85.056   1
  -8   2   317914.50 174.056   1
  -6   2   318472.90 194.893   1
  -4   2   3 196.069 41.1501   1
  -2   2   3 5123.80 66.0726   1
   0   2   3 1254.79 34.7153   1
   2   2   3 3682.25 63.2032   1
   4   2   3 955.684 52.2929   1
   6   2   3 4117.62 92.5203   1
   8   2   310723.20 149.437   1
  10   2   3 104.998 69.5428   1
  12   2   312024.00 188.024   1
  14   2   3 3385.31 148.948   1
 -15   3   3 632.867 110.826   1
 -13   3   327308.20 279.494   1
 -11   3   311278.90 159.354   1
  -9   3   3 788.096 65.7569   1
  -7   3   3 3902.74 87.5969   1
  -5   3   358885.30 378.093   1
  -3   3   3 2378.92  54.067   1
  -1   3   331750.30 207.364   1
   1   3   3 225.017  32.377   1
   3   3   345399.60  314.10   1
   5   3   348585.80 376.977   1
   7   3   3 1556.05   76.80   1
   9   3   3 570.366 77.9789   1
  11   3   315567.90  204.61   1
  13   3   3 1777.40 127.678   1
 -14   4   3 400.253  104.96   1
 -12   4   3 4343.67  115.87   1
 -10   4   3 3015.90 92.6074   1
  -8   4   3 3669.46 91.3238   1
  -6   4   3 6170.76 97.4859   1
  -4   4   3 3091.07 66.5346   1
  -2   4   3 7780.08 82.6472   1
   0   4   3 3424.98 57.3636   1
   2   4   3 125.815 37.3917   1
   4   4   3 7615.02 106.722   1
   6   4   3 26.3006 77.2527   1
   8   4   310632.60 153.558   1
  10   4   3 3220.74 111.949   1
  12   4   3 5507.61  163.48   1
 -15   5   3 6892.28 183.707   1
 -13   5   3 9797.08 171.238   1
 -11   5   310834.80 160.636   1
  -9   5   3 5963.69 116.433   1
  -7   5   323336.00 231.484   1
  -5   5   376288.40 442.796   1
  -3   5   376088.70 399.452   1
  -1   5   3 5961.35 77.9537   1
   1   5   318029.90 161.118   1
   3   5   3100731.0 510.475   1
   5   5   3 74.4131 52.4043   1
   7   5   340844.70 400.658   1
   9   5   3 6052.44  133.18   1
  11   5   3 1105.93 96.9677   1
  13   5   3 7530.13 193.808   1
 -14   6   3 4474.48  160.43   1
 -12   6   3 200.207 81.3587   1
 -10   6   3 1089.95 78.2757   1
  -8   6   3 5.90805 87.5542   1
  -6   6   3 1530.37 68.3629   1
  -4   6   313466.00 129.399   1
  -2   6   3 532.543  46.774   1
   0   6   315615.30 157.127   1
   2   6   322724.30 202.411   1
   4   6   3 5190.48 97.2096   1
   6   6   320853.50 217.073   1
   8   6   3 929.927 82.4419   1
  10   6   3 2779.37  116.54   1
  12   6   3 268.642 108.937   1
 -13   7   3 960.686 119.799   1
 -11   7   322941.20 234.464   1
  -9   7   3 33.4262 101.157   1
  -7   7   343978.60 386.136   1
  -5   7   3 3877.93 88.8609   1
  -3   7   3 4999.08 90.5374   1
  -1   7   3 5510.17 90.6981   1
   1   7   313403.90 132.838   1
   3   7   3  173.10 53.2453   1
   5   7   3 4611.20 105.699   1
   7   7   3 9511.66 155.171   1
   9   7   331573.20  311.55   1
  11   7   3 9738.84 207.301   1
 -12   8   3 265.962 113.061   1
 -10   8   3 620.694 84.5788   1
  -8   8   3 129.499 71.0173   1
  -6   8   3 7.27947 60.4921   1
  -4   8   3 2754.83 81.7472   1
  -2   8   3 460.878 57.9715   1
   0   8   310115.30 125.674   1
   2   8   3 5950.32 107.478   1
   4   8   3 435.955 65.3847   1
   6   8   3 2638.35 100.573   1
   8   8   3 1962.69 105.061   1
  10   8   3 118.324  133.78   1
  12   8   3 144.675 149.361   1
 -13   9   3  5.2809 173.551   1
 -11   9   322229.40 280.353   1
  -9   9   3 310.056 79.3305   1
  -7   9   311883.70 162.857   1
  -5   9   3 153.557 65.6553   1
  -3   9   317184.00 170.651   1
  -1   9   3 739.774 69.4148   1
   1   9   354394.80  424.26   1
   3   9   3 43.5103  69.739   1
   5   9   3 1296.93 89.8902   1
   7   9   310942.60 176.137   1
   9   9   314840.20 238.876   1
  11   9   3 2099.76 143.541   1
 -12  10   3  211.26 124.334   1
 -10  10   3 69.7957  143.95   1
  -8  10   3 1643.78  101.22   1
  -6  10   3 1596.33 92.0246   1
  -4  10   3 1621.74 87.2835   1
  -2  10   3 295.236 69.5213   1
   0  10   3 7445.00 127.978   1
   2  10   3 3248.78 102.091   1
   4  10   3 631.146 81.9885   1
   6  10   3 2550.71 112.953   1
   8  10   3 876.463 113.161   1
  10  10   3 629.751  124.45   1
 -11  11   3 3873.39  166.01   1
  -9  11   3 1133.30 128.787   1
  -7  11   314159.60 196.203   1
  -5  11   318327.60 210.437   1
  -3  11   324887.70 254.775   1
  -1  11   3 961.159 87.7657   1
   1  11   310880.70 164.686   1
   3  11   331385.60 331.626   1
   5  11   3 400.525 90.4332   1
   7  11   313285.60 228.114   1
   9  11   3 833.808  127.09   1
 -10  12   3 125.241 123.052   1
  -8  12   3 1946.42 135.071   1
  -6  12   3  503.42 93.1165   1
  -4  12   3 4454.52 135.248   1
  -2  12   3 445.783 88.4338   1
   0  12   3 3083.38 120.361   1
   2  12   315469.90  205.33   1
   4  12   3 75.7717 132.739   1
   6  12   310660.40 215.734   1
   8  12   3 53.9063 149.209   1
  -7  13   3 8256.32  209.79   1
  -5  13   319438.10 275.168   1
  -3  13   3 4840.45 148.678   1
  -1  13   3 3083.53  133.82   1
   1  13   314521.40 212.513   1
   3  13   3 3166.01 146.055   1
   5  13   3 9413.02 212.502   1
   7  13   3  339.26 130.312   1
  -6  14   3 6686.06 201.088   1
  -4  14   3 79.8013 162.505   1
  -2  14   3 2903.90 157.993   1
   0  14   3 35.8945 156.456   1
   2  14   3 387.979 123.264   1
   4  14   3 1897.23 154.454   1
  -3  15   312393.10 262.938   1
  -1  15   3 1052.84  151.62   1
   1  15   319378.50  305.47   1
 -12   0   4 4826.10 128.634   1
 -10   0   4 7234.28  137.47   1
  -8   0   4228661.0 1014.89   1
  -6   0   4 7215.30 117.808   1
  -4   0   4207481.0 886.697   1
  -2   0   421903.40 212.303   1
   0   0   426771.10 203.883   1
   2   0   4 2477.80 68.9778   1
   4   0   412770.50 144.255   1
   6   0   413623.30  165.23   1
   8   0   4 5570.67 125.258   1
  10   0   423894.70 250.781   1
  12   0   429541.70 333.749   1
 -15   1   4 699.465 75.8025   1
 -13   1   411114.90 5763.57   1
 -11   1   4 8937.79 5445.96   1
  -9   1   413112.50 7513.16   1
  -7   1   4 62.2109 79.6376   1
  -5   1   4 354.514 81.7093   1
  -3   1   4 97.6261 31.0079   1
  -1   1   414253.00 7373.93   1
   1   1   4 3112.51 736.349   1
   3   1   433329.90 3031.77   1
   5   1   423881.30 755.257   1
   7   1   412096.50 116.099   1
   9   1   412852.00 344.042   1
  11   1   4 3340.66 113.088   1
  13   1   4 1504.33 104.774   1
 -14   2   4 1444.11 292.481   1
 -10   2   413910.80 179.101   1
  -8   2   4 120.154  67.768   1
  -6   2   4 38.2566 58.6523   1
  -4   2   420303.90 204.253   1
  -2   2   4 1627.59 54.9214   1
   0   2   4122917.0 472.589   1
   2   2   423559.70 230.484   1
   4   2   448671.30 396.383   1
   6   2   446882.70 427.939   1
   8   2   4 13.6621 81.4309   1
  10   2   4 2502.30 112.639   1
  12   2   4  616.01 120.553   1
 -15   3   4 133.675 133.675   1
 -13   3   4 351.073 89.0807   1
 -11   3   4 95.3892 98.5401   1
  -9   3   4 9607.97 187.604   1
  -7   3   4 251.669 59.1782   1
  -5   3   4 4334.47 91.5495   1
  -3   3   4 2933.23 68.5134   1
  -1   3   4 20.7107 53.9466   1
   1   3   412093.50 121.602   1
   3   3   4 4113.84  86.005   1
   5   3   4 1083.80 74.5117   1
   7   3   4 22.3839 96.6984   1
   9   3   4 66.1295 81.6812   1
  11   3   4 2459.18  127.04   1
  13   3   4 113.428 159.589   1
 -14   4   4 7991.60  255.74   1
 -12   4   4 525.274 525.274   1
 -10   4   474375.20 553.726   1
  -8   4   4 177.904 60.5756   1
  -6   4   4 3584.19 91.2428   1
  -4   4   4 7842.14 104.181   1
  -2   4   4100439.0 465.304   1
   0   4   4 294.667 39.8999   1
   2   4   4 3099.92 72.9661   1
   4   4   4 1318.16 69.2298   1
   6   4   442652.50 410.238   1
   8   4   411503.10 174.724   1
  10   4   4 4981.35 147.592   1
  12   4   4 783.142 122.743   1
 -13   5   4 53.4255 109.419   1
 -11   5   4 1979.16 108.534   1
  -9   5   4 402.177 66.7553   1
  -5   5   4 296.876 53.2953   1
  -3   5   4 6776.65  95.158   1
  -1   5   419759.10 178.521   1
   1   5   4 209.695 44.7707   1
   3   5   419200.40 184.653   1
   5   5   410065.60 144.446   1
   7   5   4 2516.76 103.708   1
   9   5   4 4479.52 145.854   1
  11   5   4 84.8164  144.68   1
 -14   6   4 241.109 241.109   1
 -12   6   4 2616.14 284.531   1
 -10   6   4 5365.12 128.371   1
  -8   6   427641.30 274.842   1
  -6   6   4 7933.84 122.744   1
  -4   6   426551.00 234.997   1
  -2   6   465027.60 402.892   1
   0   6   4 2742.91 70.9858   1
   2   6   4 2315.19 74.6922   1
   4   6   4 194.147 60.1871   1
   6   6   4 713.166 79.4093   1
   8   6   4 5942.37 166.913   1
  10   6   4 631.957 109.392   1
  12   6   4 2573.45 145.093   1
 -13   7   4 1429.80 110.061   1
 -11   7   4 235.109 235.109   1
  -9   7   4 155.493 155.493   1
  -7   7   4 1363.64 78.1249   1
  -5   7   4 2603.04 107.139   1
  -3   7   4 4831.99 95.5631   1
  -1   7   4 8064.17 112.579   1
   1   7   421188.30 216.375   1
   3   7   4 1181.56 76.0791   1
   5   7   4 4207.63 122.496   1
   7   7   4 1658.28 102.329   1
   9   7   4 713.327 108.545   1
  11   7   4 502.856 246.624   1
 -12   8   414606.60 225.625   1
 -10   8   4 2204.00 200.965   1
  -8   8   4 1922.36 119.757   1
  -6   8   4 905.131  76.275   1
  -4   8   4 560.129 65.3449   1
  -2   8   415134.80  161.06   1
   0   8   4141089.0 687.682   1
   2   8   430417.10 413.859   1
   4   8   493858.70 620.646   1
   6   8   412257.40 180.255   1
   8   8   4 2149.42 117.752   1
  10   8   4 143.583 113.065   1
 -11   9   4 1250.75 116.326   1
  -9   9   4 8394.90 173.753   1
  -7   9   4 2645.39  108.54   1
  -5   9   4 6019.67 127.418   1
  -3   9   4 2554.15 207.334   1
  -1   9   4 2346.93 88.7457   1
   1   9   4 3106.44 157.287   1
   3   9   4 2980.95 106.815   1
   5   9   4 122.284 124.245   1
   7   9   4 2346.00 120.244   1
   9   9   4 1927.04 163.879   1
 -10  10   4 6860.62 170.881   1
  -8  10   436039.20 361.635   1
  -6  10   4 546.126 84.7099   1
  -4  10   420960.50 211.926   1
  -2  10   4 8666.11 146.074   1
   0  10   4 272.082 77.7744   1
   2  10   4 4714.95 122.413   1
   4  10   4  117.80  117.80   1
   6  10   4 257.776 98.6208   1
   8  10   4 7107.64 190.663   1
  -9  11   4 321.881 103.871   1
  -7  11   4 1608.59 102.772   1
  -5  11   4 1964.41 105.543   1
  -3  11   4 1456.20 98.9643   1
  -1  11   4 1968.50 106.249   1
   1  11   4 46.8036 119.331   1
   3  11   4 1668.84 106.932   1
   5  11   4 448.472 92.4086   1
   7  11   4 1396.42 136.343   1
  -8  12   4 1553.42 130.001   1
  -6  12   4 1545.14 124.432   1
  -4  12   4 5121.50 143.638   1
  -2  12   430357.60 307.815   1
   0  12   4 4291.61 135.678   1
   2  12   4 1290.61  105.73   1
   4  12   4 463.834 118.111   1
   6  12   410390.40 222.681   1
  -7  13   4 317.919 121.917   1
  -5  13   4  193.07 115.913   1
  -3  13   4 6756.92 184.135   1
  -1  13   4 1617.57 142.297   1
   1  13   4 860.599 129.672   1
   3  13   4 1030.40 131.384   1
   5  13   4  44.444  321.34   1
  -4  14   4 883.028 140.621   1
  -2  14   4 2023.67 154.017   1
   0  14   410287.30 224.457   1
   2  14   4 3544.77 172.797   1
 -15   1   5 49.7982 94.0358   1
 -13   1   533379.40 231.585   1
 -11   1   5 3277.70 80.2683   1
  -9   1   5 9107.53 293.232   1
  -7   1   5 574.508  182.78   1
  -5   1   521465.70 3314.37   1
  -3   1   5 5386.02 1429.83   1
  -1   1   517288.10 7537.88   1
   1   1   5 1362.12 52.7308   1
   3   1   539518.50 2021.88   1
   5   1   534986.60 234.034   1
   7   1   528563.40 505.757   1
   9   1   5 2557.58 85.6412   1
  11   1   5 39.8262 99.2989   1
 -14   2   5 306.201 97.4651   1
 -12   2   5 400.275 86.1767   1
 -10   2   5 51.0962 103.613   1
  -8   2   5 1206.88 85.0735   1
  -6   2   512786.90 160.264   1
  -4   2   5 7206.78 116.562   1
  -2   2   529579.20 275.059   1
   0   2   523124.70 219.164   1
   2   2   5 7724.78 109.354   1
   4   2   523229.10 233.496   1
   6   2   5 137.653 74.7293   1
   8   2   5 1362.41  100.52   1
  10   2   5 460.146 103.314   1
  12   2   5 1502.48 139.657   1
 -15   3   5 1970.72  125.71   1
 -13   3   5 8768.82 182.737   1
 -11   3   5 9874.64 166.877   1
  -9   3   536994.70 351.638   1
  -7   3   551854.30 447.176   1
  -5   3   579307.10 520.651   1
  -3   3   5 7277.60 107.855   1
  -1   3   5 157.829 43.9364   1
   1   3   589386.70 472.446   1
   3   3   5 1509.39 76.3664   1
   5   3   522869.60 223.511   1
   7   3   5 4789.86 132.296   1
   9   3   5 4320.99 136.482   1
  11   3   511538.60 232.629   1
 -14   4   5 1842.98 124.404   1
 -12   4   5 734.949 88.2509   1
 -10   4   5 1956.48 150.937   1
  -8   4   5 721.502 78.2578   1
  -6   4   5 4601.21 107.629   1
  -4   4   5 9791.58 127.992   1
  -2   4   5 7917.49 105.732   1
   0   4   523129.80 206.533   1
   2   4   5 3653.82 89.6137   1
   4   4   5 9477.54 144.199   1
   6   4   5 5756.92 134.213   1
   8   4   5 451.237 96.8391   1
  10   4   5 9598.78 211.803   1
  12   4   5 473.203 126.942   1
 -13   5   5 5939.27 164.771   1
 -11   5   5 8817.50 159.616   1
  -9   5   5 6657.05  133.04   1
  -7   5   545634.20 408.994   1
  -5   5   5 5910.73 111.282   1
  -3   5   5  87.734 53.8937   1
  -1   5   552265.30 367.204   1
   1   5   527659.10 240.542   1
   3   5   535786.10 347.459   1
   5   5   5 2087.70 94.5575   1
   7   5   5 82.1706 128.369   1
   9   5   531669.20 308.559   1
  11   5   5 1251.96 133.944   1
 -14   6   5 5072.68 156.418   1
 -12   6   5 675.453 103.647   1
 -10   6   5 4128.49 118.703   1
  -8   6   511930.60 169.971   1
  -6   6   5 65.8853 65.8853   1
  -4   6   5 1343.91 71.5767   1
  -2   6   5 163.626 56.8827   1
   0   6   5 2186.76 78.2899   1
   2   6   5 1884.70 79.0957   1
   4   6   5 1410.51 89.5797   1
   6   6   511817.70 182.121   1
   8   6   5 2509.84  121.65   1
  10   6   5 9250.59 219.031   1
 -13   7   5 277.348 277.348   1
 -11   7   5 3642.44  132.20   1
  -9   7   5 10.9857 75.0163   1
  -7   7   5 105.782 105.782   1
  -5   7   540185.20 377.128   1
  -3   7   5 5781.32  108.84   1
  -1   7   548642.40 394.186   1
   1   7   5 1799.93 83.6514   1
   3   7   5 3871.56 109.487   1
   5   7   510740.60 171.037   1
   7   7   5 5355.89 146.232   1
   9   7   5 138.952 115.596   1
 -12   8   5 249.473 100.649   1
 -10   8   5 689.873 89.5818   1
  -8   8   5 2760.89  119.59   1
  -6   8   511089.80 258.062   1
  -4   8   5 1512.79 83.8372   1
  -2   8   5 2144.29 87.3515   1
   0   8   5 2671.39 99.2951   1
   2   8   5 3499.85 108.861   1
   4   8   5 46.1838 117.372   1
   6   8   5 3161.65 123.059   1
   8   8   5 1389.46 126.544   1
  10   8   5 341.247  130.85   1
 -11   9   5 169.193 98.3514   1
  -9   9   5 400.017  85.689   1
  -7   9   5  37.647 111.942   1
  -5   9   540475.60 353.694   1
  -3   9   5 6300.96 133.594   1
  -1   9   516015.70 186.287   1
   1   9   5 98.5623 110.875   1
   3   9   511433.50 187.561   1
   5   9   5 2033.75 126.101   1
   7   9   511397.70 281.112   1
   9   9   5 164.338 125.521   1
 -10  10   5 1860.40 128.501   1
  -8  10   5 3752.94 137.446   1
  -6  10   5 305.841 305.841   1
  -4  10   5 239.033 239.033   1
  -2  10   5 5961.50 138.958   1
   0  10   5 89.2905 89.2905   1
   2  10   5 46.6216  101.86   1
   4  10   5 121.065 131.566   1
   6  10   5 6808.25 217.632   1
   8  10   5 701.257 136.589   1
  -9  11   5 2266.29  132.81   1
  -7  11   517116.70 247.661   1
  -5  11   5 1567.79 105.201   1
  -3  11   5 349.628 97.9212   1
  -1  11   516811.40  219.50   1
   1  11   5 4460.97 151.492   1
   3  11   515127.70 252.291   1
   5  11   5 41.0861 161.411   1
   7  11   5 221.831 221.831   1
  -8  12   5 3326.09 157.044   1
  -6  12   5 115.658 148.373   1
  -4  12   5 130.552 130.551   1
  -2  12   5 120.355 146.233   1
   0  12   5 2196.96 136.103   1
   2  12   5 5087.53 174.375   1
   4  12   5 509.552 128.634   1
  -5  13   5 7576.06  199.83   1
  -3  13   5 1552.74 136.808   1
  -1  13   5 1759.55 145.014   1
   1  13   525280.00 324.556   1
   3  13   5 56.6053 174.656   1
 -14   0   6 4543.81 154.245   1
 -12   0   6 1585.62 101.239   1
 -10   0   6 7873.20 152.976   1
  -8   0   6 550.746 76.5953   1
  -6   0   624928.90 255.552   1
  -4   0   633097.20 322.653   1
  -2   0   6157086.0 832.483   1
   0   0   652208.30  361.76   1
   2   0   671349.40 495.322   1
   4   0   614620.00 186.301   1
   6   0   6 2520.06  109.27   1
   8   0   6 4481.11 132.249   1
  10   0   6 4662.42 166.666   1
 -13   1   6 0.85923 225.939   1
 -11   1   6 2485.70 82.6553   1
  -9   1   6 304.146 54.4978   1
  -7   1   6 1701.42 116.168   1
  -5   1   613794.20 2372.59   1
  -3   1   6 21.3529  63.107   1
  -1   1   613903.40 4527.96   1
   1   1   6 121.837 33.4914   1
   3   1   6 7304.04 655.294   1
   5   1   6 7541.60 262.641   1
   7   1   6 3367.91 85.5128   1
   9   1   613806.60 308.587   1
  11   1   6 2497.38 152.847   1
 -14   2   6 6370.76 170.496   1
 -12   2   6 938.683 95.2958   1
 -10   2   632115.90 304.659   1
  -8   2   618032.70 206.703   1
  -6   2   6 6988.40  133.42   1
  -4   2   639819.00 382.158   1
  -2   2   6 3731.92 90.1153   1
   0   2   6 530.481 51.9759   1
   2   2   6 3705.16 93.6425   1
   4   2   6 530.763 77.7861   1
   6   2   615365.10 206.514   1
   8   2   6 8288.06 168.529   1
  10   2   6 1333.45 139.876   1
 -13   3   6 99.1521 128.105   1
 -11   3   6 41.8993  109.41   1
  -9   3   6 661.038 79.3552   1
  -7   3   6 1537.60 89.2311   1
  -5   3   6 976.386 73.8338   1
  -3   3   6 1116.02 70.4777   1
  -1   3   6 347.877 54.7093   1
   1   3   610120.10  124.70   1
   3   3   6 3054.57 97.1524   1
   5   3   6 2504.92 105.655   1
   7   3   6 3539.60 129.503   1
   9   3   6 297.046 111.879   1
  11   3   6  587.17 133.103   1
 -14   4   6 18.5931 125.065   1
 -12   4   610137.00 190.511   1
 -10   4   6 3227.84 113.203   1
  -8   4   623915.80 251.686   1
  -6   4   6 7285.50 130.928   1
  -4   4   667807.20 482.112   1
  -2   4   6 4435.66 94.4817   1
   0   4   6 3660.01 85.3369   1
   2   4   611800.10 145.857   1
   4   4   623987.60 230.258   1
   6   4   6 6148.33 146.119   1
   8   4   6 3212.86 131.517   1
  10   4   6 2291.22 147.841   1
 -13   5   6 969.154 114.879   1
 -11   5   6 1459.00 94.9086   1
  -9   5   6 685.918 77.2571   1
  -7   5   6 83.4243 97.0822   1
  -5   5   610362.20 146.842   1
  -3   5   6 502.567 66.4877   1
  -1   5   6 2464.14 81.9688   1
   1   5   6 1193.80 77.2645   1
   3   5   6 313.039 74.7333   1
   5   5   6 1170.83 94.5714   1
   7   5   6 117.294 137.012   1
   9   5   6 3875.09 169.206   1
 -12   6   6 1624.91 113.746   1
 -10   6   6 51.9987 117.241   1
  -8   6   6 4895.87 124.005   1
  -6   6   614605.30 175.932   1
  -4   6   6 85.7067 94.4449   1
  -2   6   635507.70 344.353   1
   0   6   622171.10 215.088   1
   2   6   6 7582.87 134.315   1
   4   6   623365.00 234.312   1
   6   6   6 2654.79  120.00   1
   8   6   6 189.501 112.047   1
 -11   7   6 670.635 103.545   1
  -9   7   6 951.948 85.3234   1
  -7   7   6 670.511 82.3703   1
  -5   7   6 300.717 71.9634   1
  -3   7   6 105.682  70.841   1
  -1   7   6 254.232 72.2813   1
   1   7   6 8348.61 139.633   1
   3   7   613543.00 183.368   1
   5   7   610092.20 182.025   1
   7   7   610693.80 219.522   1
   9   7   6 4106.71 178.904   1
 -12   8   6 832.818 116.163   1
 -10   8   658794.60 544.173   1
  -8   8   6 4689.01 130.275   1
  -6   8   617210.10 201.045   1
  -4   8   6 1445.47 90.6033   1
  -2   8   6 4584.96 117.873   1
   0   8   6 684.486 85.7065   1
   2   8   6 1338.42 95.2427   1
   4   8   6 8927.70 169.243   1
   6   8   6 9986.14 211.395   1
   8   8   624272.40 325.022   1
 -11   9   6 1550.55 122.334   1
  -9   9   6 142.773 142.773   1
  -7   9   6 229.587 83.9906   1
  -5   9   6 682.613 82.4291   1
  -3   9   6 9037.79  156.48   1
  -1   9   6 1647.06 100.371   1
   1   9   614148.90 192.978   1
   3   9   6 7709.44 166.193   1
   5   9   6 1705.14  136.64   1
   7   9   6 5257.01 190.493   1
 -10  10   6 90.1592 148.474   1
  -8  10   6 382.547 105.096   1
  -6  10   6 9365.20  187.16   1
  -4  10   6 344.731 88.5006   1
  -2  10   635867.40 366.227   1
   0  10   6 9895.74 174.431   1
   2  10   6 2471.55 125.569   1
   4  10   6 7063.08 190.977   1
   6  10   6 1259.28  139.23   1
  -7  11   6 3782.84 152.935   1
  -5  11   6 479.455 111.926   1
  -3  11   6 113.705  139.22   1
  -1  11   6 5102.35  166.13   1
   1  11   6 705.081 121.037   1
   3  11   6 1050.99 132.948   1
   5  11   6 102.272 164.078   1
  -6  12   6 1004.10 139.054   1
  -4  12   614883.90  253.60   1
  -2  12   6 163.016 125.351   1
   0  12   6 73.5507  160.91   1
   2  12   6 3912.26 177.779   1
  -3  13   6 1597.25 162.962   1
  -1  13   6 40.2295 179.821   1
 -13   1   7 1319.07 83.1391   1
 -11   1   7 3253.72  181.93   1
  -9   1   7 1483.67 134.439   1
  -7   1   743547.90 5312.69   1
  -5   1   711517.60 1690.77   1
  -3   1   7 3458.95 838.546   1
  -1   1   7 1699.29  485.37   1
   1   1   722266.30 220.808   1
   3   1   7 5788.35 701.213   1
   5   1   7 7362.38 289.016   1
   7   1   7 730.918 72.3714   1
   9   1   7 3498.88 284.868   1
 -12   2   7 2012.49  120.47   1
 -10   2   7 4824.51 135.221   1
  -8   2   7 3484.98 115.902   1
  -6   2   7 2703.39 107.218   1
  -4   2   7 4606.82 120.056   1
  -2   2   7 659.908 76.3321   1
   0   2   7  215.02 60.3409   1
   2   2   7  298.50 73.2785   1
   4   2   713990.50 200.142   1
   6   2   7 4100.60 143.313   1
   8   2   7 5752.42 181.756   1
 -13   3   710930.30 210.086   1
 -11   3   7 767.047 105.603   1
  -9   3   713485.40 195.021   1
  -7   3   712318.80 179.594   1
  -5   3   7 3611.18 109.584   1
  -3   3   753909.00 453.364   1
  -1   3   716264.50 168.902   1
   1   3   721618.90 210.694   1
   3   3   711262.10 168.379   1
   5   3   7 5410.35 146.532   1
   7   3   719876.60 286.911   1
   9   3   7 1895.51 161.195   1
 -12   4   7 1194.00 112.165   1
 -10   4   7 1548.60 101.794   1
  -8   4   7 275.849 83.3726   1
  -6   4   7 929.777  86.849   1
  -4   4   7 1214.60 83.2315   1
  -2   4   7 344.383 70.5854   1
   0   4   7 3361.14 96.9946   1
   2   4   7 5937.03 127.023   1
   4   4   7 4895.92 137.023   1
   6   4   7 5606.39 156.953   1
   8   4   7 3752.64 170.274   1
 -11   5   715236.40 232.429   1
  -9   5   7 6130.56 142.814   1
  -7   5   710221.30 164.064   1
  -5   5   722627.00 222.074   1
  -3   5   7 611.825 75.1412   1
  -1   5   747197.40 415.007   1
   1   5   7  262.92  71.775   1
   3   5   7 289.381 83.6008   1
   5   5   710935.00 188.864   1
   7   5   7 2005.16  149.80   1
 -12   6   7 251.594  104.07   1
 -10   6   7 1418.11 115.962   1
  -8   6   7 7114.59 148.453   1
  -6   6   7 919.197 87.8597   1
  -4   6   710524.10 158.321   1
  -2   6   712417.80 165.987   1
   0   6   7 4441.94 116.084   1
   2   6   7 6740.15 140.806   1
   4   6   7 128.522 90.9354   1
   6   6   7  496.32 118.501   1
   8   6   7 864.203 137.938   1
 -11   7   7 985.708  112.79   1
  -9   7   7 131.763 99.9683   1
  -7   7   7 7657.36 153.189   1
  -5   7   7 4989.67 126.558   1
  -3   7   7 715.209 82.6014   1
  -1   7   7 4808.33 125.979   1
   1   7   723469.80 235.248   1
   3   7   715449.90 208.996   1
   5   7   712160.20 231.641   1
   7   7   7 1075.24 144.623   1
 -10   8   7 133.068 137.273   1
  -8   8   7 6273.08 164.738   1
  -6   8   7 308.944  88.967   1
  -4   8   7 2380.27 107.339   1
  -2   8   7 994.583 92.5161   1
   0   8   7 328.203 87.7713   1
   2   8   7 422.143 99.2785   1
   4   8   7 83.5828 152.886   1
   6   8   7 848.698 131.126   1
  -9   9   7 320.585  110.86   1
  -7   9   7 8425.17 186.154   1
  -5   9   7 1443.37 115.625   1
  -3   9   7 54.9118 128.056   1
  -1   9   7 1891.11 116.513   1
   1   9   717725.40 253.244   1
   3   9   7 6751.05 190.135   1
   5   9   7 1724.25 150.483   1
  -8  10   7 4651.87 164.356   1
  -6  10   7 327.809 114.229   1
  -4  10   7 3481.17 146.095   1
  -2  10   7 4504.03 158.838   1
   0  10   7 128.502 147.691   1
   2  10   7 4935.49 176.727   1
   4  10   7 1342.63 148.813   1
  -5  11   7 5445.69 176.409   1
  -3  11   7 408.868 127.309   1
  -1  11   718608.30  281.97   1
   1  11   7 1301.81 146.369   1
 -12   0   834512.30 365.715   1
 -10   0   8 3763.04 150.909   1
  -8   0   8 1410.49 106.317   1
  -6   0   8 1171.49 104.002   1
  -4   0   8 8732.40 174.908   1
  -2   0   8 770.928 91.0814   1
   0   0   8 1645.13 84.5391   1
   2   0   833372.10 330.976   1
   4   0   815218.60 229.111   1
   6   0   830641.40 358.566   1
   8   0   8 6939.76 205.816   1
 -11   1   8 428.003 231.003   1
  -9   1   8 480.584 108.194   1
  -7   1   8 879.209 99.8588   1
  -5   1   8 3848.55  573.73   1
  -3   1   8 73.4356 67.8689   1
  -1   1   8 8723.18 1873.60   1
   1   1   8 8125.20 143.099   1
   3   1   8 5031.02 786.831   1
   5   1   8 5836.72 289.696   1
   7   1   8 1529.81 103.953   1
 -12   2   8 173.551 112.055   1
 -10   2   8 2534.01 138.443   1
  -8   2   816363.20 225.129   1
  -6   2   8 1791.94 110.195   1
  -4   2   820062.30 229.104   1
  -2   2   829610.40 309.934   1
   0   2   8 12.3814 102.177   1
   2   2   810493.60 158.195   1
   4   2   8 5053.64 147.641   1
   6   2   8  58.883 161.696   1
   8   2   8 400.601 136.396   1
 -11   3   8 10.1052 135.189   1
  -9   3   8 2455.35 130.647   1
  -7   3   8 4495.07 139.695   1
  -5   3   8 210.183 86.5417   1
  -3   3   8 4707.59 128.983   1
  -1   3   8  554.79 76.2658   1
   1   3   8 3.37291 104.376   1
   3   3   8 1291.26 103.024   1
   5   3   8 531.072 122.382   1
   7   3   8 5535.50 201.321   1
 -10   4   823262.20 286.826   1
  -8   4   8 3883.36  133.69   1
  -6   4   810077.20 173.476   1
  -4   4   8 532.349 89.7201   1
  -2   4   8 6831.46 137.483   1
   0   4   814390.20 181.295   1
   2   4   815836.50  200.40   1
   4   4   8 5055.77 166.606   1
   6   4   8 112.439 162.179   1
 -11   5   8 1862.58 131.227   1
  -9   5   8 832.533 106.008   1
  -7   5   8 4126.50 134.645   1
  -5   5   8 1418.54 97.4377   1
  -3   5   8 316.726 82.1859   1
  -1   5   8 2268.43 102.344   1
   1   5   8 3938.73 121.205   1
   3   5   8 183.704 97.9663   1
   5   5   8 1071.65 134.929   1
 -10   6   812799.60 225.643   1
  -8   6   8 131.807 131.807   1
  -6   6   8 6592.27 152.097   1
  -4   6   8 747.002 96.0148   1
  -2   6   8  747.00 92.7173   1
   0   6   8 5337.35 136.964   1
   2   6   8 1647.82  122.90   1
   4   6   8 4348.92 169.367   1
   6   6   8 9035.01 237.306   1
  -9   7   8 2818.87 143.309   1
  -7   7   8 3651.63 147.806   1
  -5   7   8 1190.05 115.333   1
  -3   7   8 2293.20  113.18   1
  -1   7   8 135.822 92.9579   1
   1   7   8 135.131  107.72   1
   3   7   8 1863.67 141.863   1
   5   7   8 69.4971 128.902   1
  -8   8   8 8614.89  197.67   1
  -6   8   813328.80 230.856   1
  -4   8   834278.80  337.62   1
  -2   8   825074.80 291.782   1
   0   8   8 3960.35 157.325   1
   2   8   8 716.042 129.477   1
   4   8   8 2416.93 161.956   1
  -7   9   8 3830.69 166.889   1
  -5   9   8 1149.63 128.665   1
  -3   9   8 3936.97  155.19   1
  -1   9   8 49.1748 163.533   1
   1   9   8 102.797 128.019   1
   3   9   810799.60  242.13   1
  -4  10   8 126.008  155.93   1
  -2  10   8 413.096 135.863   1
   0  10   8 4308.19 179.311   1
 -11   1   9 2435.43  283.19   1
  -9   1   9 3460.73  424.96   1
  -7   1   9  961.72 166.609   1
  -5   1   9 4481.58 1012.46   1
  -3   1   9 6957.02 1913.98   1
  -1   1   921080.70 3808.91   1
   1   1   9 9186.99 109.203   1
   3   1   9 75.8622 98.7642   1
   5   1   9 718.028 100.705   1
 -10   2   9 5888.61 184.136   1
  -8   2   9 346.638 120.038   1
  -6   2   9 8449.39 184.869   1
  -4   2   9 6871.31 165.505   1
  -2   2   9 136.842 136.842   1
   0   2   9 4377.39 121.657   1
   2   2   9 907.086 108.963   1
   4   2   9 2169.66 145.464   1
  -9   3   9 2059.94 145.671   1
  -7   3   927577.70 326.988   1
  -5   3   9 2298.31 127.008   1
  -3   3   917530.60 225.387   1
  -1   3   9 2403.05 112.356   1
   1   3   9 3.96328  125.51   1
   3   3   913572.20  234.52   1
   5   3   9 403.321 142.894   1
 -10   4   9 2184.19 145.289   1
  -8   4   9 3013.89 147.523   1
  -6   4   9 2687.02 141.742   1
  -4   4   9 2626.54 136.878   1
  -2   4   9 2195.62 121.043   1
   0   4   9 163.608 97.4012   1
   2   4   9 5079.87 163.149   1
   4   4   9 89.0487 164.348   1
  -9   5   9 9988.67 214.144   1
  -7   5   9 6011.68 174.095   1
  -5   5   924115.60  292.75   1
  -3   5   9 314.599 107.319   1
  -1   5   9 1797.71 127.792   1
   1   5   915505.70 237.112   1
   3   5   9 2833.28 150.988   1
  -8   6   9 68.1685 113.767   1
  -6   6   9 454.399 116.052   1
  -4   6   9 516.213 117.566   1
  -2   6   9 3656.19 145.457   1
   0   6   9 50.6885 145.503   1
   2   6   914686.00 250.517   1
  -7   7   9 4350.06 170.529   1
  -5   7   9 293.441 116.513   1
  -3   7   9 594.709 122.024   1
  -1   7   9 4739.99 170.973   1
   1   7   9 3650.68 161.619   1
  -4   8   9  41.464 165.359   1
  -2   8   9 3497.44 163.645   1
   0   8   9 638.406 135.231   1
  -8   0  1017160.30 294.578   1
  -6   0  1012049.20 256.365   1
  -4   0  1012683.20 265.362   1
  -2   0  10 152.921 174.836   1
   0   0  10 326.437 108.196   1
   2   0  10 3556.53 155.626   1
  -7   1  10 153.471 87.6326   1
  -5   1  10 1053.26 287.831   1
  -3   1  10 570.518 129.834   1
  -1   1  10 85.0316 88.4231   1
   1   1  10 9252.97 135.164   1
  -8   2  10 307.864 129.716   1
  -6   2  10 133.104 158.004   1
  -4   2  10 421.724  128.39   1
  -2   2  1010044.10 217.685   1
   0   2  10 4191.50 151.841   1
   2   2  10 3158.55 152.361   1
  -7   3  10 1927.27 149.317   1
  -5   3  10 238.043 124.628   1
  -3   3  10 3951.37 168.246   1
  -1   3  10 3457.07 151.476   1
   1   3  10  492.33 122.899   1
  -6   4  10 1101.84 142.119   1
  -4   4  10 9857.02 221.641   1
  -2   4  1013646.30 246.522   1
   0   4  10 3355.17  152.99   1
  -5   5  10 22.3369 173.778   1
  -3   5  10 5.31182 161.447   1
  -1   5  10 1828.01  142.04   1
   0   0   0    0.00    0.00   1
;
_shelx_hkl_checksum     94538
_shelx_res_file
;
    shelx.res created by SHELXL-2014/7
TITL    rbznfe in C 2/c
CELL   0.71073  13.6010  13.3040   8.9780  90.000 100.760  90.000
ZERR     8       0.0040   0.0050   0.0090   0.000   0.050   0.000
LATT  7
SYMM -X,Y, 0.50000-Z
SFAC    O   P   FE  ZN  RB
UNIT    64  16   8   8   8
MERG    2
L.S.    100
FMAP    2
EXYZ  ZN1 FE1
EADP  ZN1 FE1
EXYZ  ZN2 FE2
EADP  ZN2 FE2
PLAN    25
OMIT -6 8 5
OMIT -9 3 4
OMIT -8 8 5
OMIT -13 7 5
ACTA
BOND
WGHT    0.056500   31.273500
FVAR       0.99549
RB    5    0.182600    0.246681    0.228271    11.00000    0.03832    0.03205 =
         0.02590   -0.00443    0.00973    0.00060
ZN1   4    0.871224    0.559115    0.113835    10.50000    0.01969    0.01512 =
         0.01492   -0.00229    0.00061    0.00185
FE1   3    0.871224    0.559115    0.113835    10.50000    0.01969    0.01512 =
         0.01492   -0.00229    0.00061    0.00185
ZN2   4    0.924060    0.120981   -0.056522    10.50000    0.01944    0.01491 =
         0.01494   -0.00258    0.00211   -0.00127
FE2   3    0.924060    0.120981   -0.056522    10.50000    0.01944    0.01491 =
         0.01494   -0.00258    0.00211   -0.00127
P1    2    0.147609    0.062046   -0.085718    11.00000    0.01910    0.01377 =
         0.01561    0.00349   -0.00036   -0.00256
O11   1    0.141962   -0.052589   -0.085247    11.00000    0.04329    0.01445 =
         0.03308    0.00280    0.01311   -0.00269
O12   1    0.245013    0.102558    0.009626    11.00000    0.01882    0.02281 =
         0.02842   -0.00266   -0.00312   -0.00141
O13   1    0.357005    0.399577    0.245590    11.00000    0.05947    0.04278 =
         0.01490    0.01129    0.00215   -0.01128
O14   1    0.063787    0.105494   -0.015083    11.00000    0.02129    0.04247 =
         0.05169   -0.01718    0.00681   -0.00015
P2    2    0.926453    0.361742   -0.033581    11.00000    0.02107    0.00946 =
         0.01269    0.00014    0.00307   -0.00200
O21   1    0.890303    0.255024   -0.014650    11.00000    0.05266    0.01590 =
         0.03438   -0.00974    0.02392   -0.01000
O22   1    0.038901    0.361293   -0.025325    11.00000    0.02300    0.02262 =
         0.03680    0.00611    0.01000    0.00011
O23   1    0.373104    0.094241    0.316796    11.00000    0.03727    0.05588 =
         0.01632   -0.01067    0.00350   -0.00633
O24   1    0.898973    0.421662    0.097245    11.00000    0.03983    0.01354 =
         0.02321   -0.00507    0.00870    0.00488
HKLF 4
REM     rbznfe in C 2/c
REM R1 =  0.0358 for    1227 Fo > 4sig(Fo)  and  0.0463 for all    1409 data
REM    118 parameters refined using      0 restraints
END
WGHT      0.0587     20.8319
REM Highest difference peak  0.850,  deepest hole -0.755,  1-sigma level  0.210
Q1    1   0.9425  0.2571  0.0344  11.00000  0.05    0.85
Q2    1   0.1243  0.2378  0.2083  11.00000  0.05    0.84
Q3    1   0.2645  0.2691  0.1709  11.00000  0.05    0.79
Q4    1   0.8484  0.4581  0.0423  11.00000  0.05    0.79
Q5    1   0.8945  0.2630 -0.1230  11.00000  0.05    0.70
Q6    1   0.3220  0.1562  0.2506  11.00000  0.05    0.68
Q7    1   0.3617  0.3208  0.1550  11.00000  0.05    0.67
Q8    1   0.4122  0.4303  0.1882  11.00000  0.05    0.67
Q9    1   0.3433  0.4990  0.3025  11.00000  0.05    0.67
Q10   1   0.2408  0.2210  0.0674  11.00000  0.05    0.62
Q11   1   0.0817  0.3778  0.0328  11.00000  0.05    0.61
Q12   1   0.3488  0.2684  0.2758  11.00000  0.05    0.60
Q13   1   0.1048  0.2818  0.0888  11.00000  0.05    0.60
Q14   1   0.0000  0.2593 -0.2500  10.50000  0.05    0.60
Q15   1   0.9840  0.3768  0.0008  11.00000  0.05    0.59
Q16   1   0.8585  0.4205  0.2016  11.00000  0.05    0.59
Q17   1   0.2857  0.0758  0.0035  11.00000  0.05    0.58
Q18   1   0.8779  0.2265 -0.2001  11.00000  0.05    0.57
Q19   1   0.0380  0.0728  0.1305  11.00000  0.05    0.57
Q20   1   0.2885  0.0135  0.3229  11.00000  0.05    0.57
Q21   1   0.3188  0.2323  0.1538  11.00000  0.05    0.56
Q22   1   0.0777  0.2409  0.0394  11.00000  0.05    0.56
Q23   1   0.2662  0.2254  0.2800  11.00000  0.05    0.56
Q24   1   0.1347 -0.0782 -0.0607  11.00000  0.05    0.55
Q25   1   0.9744  0.2069  0.0823  11.00000  0.05    0.55
;
_shelx_res_checksum     65845
