# Supplementary material for: RbZnFe(PO4)2: synthesis and crystal structure
Source: Acta Crystallogr E Crystallogr Commun. 2016 Jul 7;72(Pt 8):1074–6. doi: 10.1107/S205698901601046X (PMC4971844; doi:10.1107/S205698901601046X)
Supplement: Supplementary file 2 [file e-72-01074-Isup2.hkl]

data_I                                                                          
_shelx_title '    rbznfe in C 2/c'                                              
_shelx_refln_list_code          4                                               
_shelx_F_calc_maximum      590.59                                               
_exptl_crystal_F_000      1496.00                                               
_reflns_d_resolution_high  0.8412                                               
                                                                                
loop_                                                                           
 _space_group_symop_operation_xyz                                               
 'x, y, z'                                                                      
 '-x, y, -z+1/2'                                                                
 'x+1/2, y+1/2, z'                                                              
 '-x+1/2, y+1/2, -z+1/2'                                                        
 '-x, -y, -z'                                                                   
 'x, -y, z-1/2'                                                                 
 '-x+1/2, -y+1/2, -z'                                                           
 'x+1/2, -y+1/2, z-1/2'                                                         
                                                                                
_cell_length_a    13.6010                                                       
_cell_length_b    13.3040                                                       
_cell_length_c     8.9780                                                       
_cell_angle_alpha  90.000                                                       
_cell_angle_beta  100.760                                                       
_cell_angle_gamma  90.000                                                       
                                                                                
_shelx_F_squared_multiplier     1.000                                           
                                                                                
loop_                                                                           
 _refln_index_h                                                                 
 _refln_index_k                                                                 
 _refln_index_l                                                                 
 _refln_F_squared_calc                                                          
 _refln_F_squared_meas                                                          
 _refln_F_squared_sigma                                                         
 _refln_observed_status                                                         
   2   0   0        177.52       1439.19        23.35 o                         
   4   0   0     271280.50     272311.75      9817.46 o                         
   6   0   0       2981.90       3325.26       127.11 o                         
   8   0   0       5661.83       5417.58       207.98 o                         
  10   0   0       4970.52       4620.97       223.14 o                         
  12   0   0       1797.37       1925.61        62.47 o                         
  14   0   0       6171.38       6205.91       106.07 o                         
   1   1   0         34.15        137.85        17.05 o                         
   3   1   0        111.69        218.56        28.50 o                         
   5   1   0       4523.54       4822.48        37.49 o                         
   7   1   0      10652.76       9639.81       198.15 o                         
   9   1   0      19239.64      18784.89       331.99 o                         
  11   1   0       3109.54       2920.26        81.05 o                         
  13   1   0      16174.38      16012.75       401.45 o                         
  15   1   0        256.18        374.88        48.52 o                         
   0   2   0       2089.48       2162.00        22.64 o                         
   2   2   0      11384.91      11758.68       714.50 o                         
   4   2   0      35782.82      36896.93      1279.45 o                         
   6   2   0       7121.52       6834.48       165.78 o                         
   8   2   0      73158.75      68045.75      1174.35 o                         
  10   2   0      16411.65      15710.94       410.08 o                         
  12   2   0       6652.45       6130.25       149.33 o                         
  14   2   0      10858.22      11250.41       394.03 o                         
   1   3   0       1864.37       1503.88        20.21 o                         
   3   3   0       2202.65       2091.49        85.80 o                         
   5   3   0       5892.52       5994.44       202.77 o                         
   7   3   0       1175.83       1202.68        42.44 o                         
   9   3   0        961.23        960.67        46.39 o                         
  11   3   0        251.52        176.39        47.21 o                         
  13   3   0          9.38         82.72        72.19 o                         
  15   3   0        913.60        934.77       126.14 o                         
   0   4   0      35547.33      33116.22       169.75 o                         
   2   4   0     102886.59     113039.92      5985.70 o                         
   4   4   0         22.21        443.78        56.20 o                         
   6   4   0     131698.09     140984.31      4313.23 o                         
   8   4   0        463.49        570.11        56.69 o                         
  10   4   0       8268.00       7606.80       128.60 o                         
  12   4   0       4619.36       4748.34       102.49 o                         
  14   4   0      18043.28      18329.90       171.89 o                         
   1   5   0       5290.84       4836.35       151.96 o                         
   3   5   0       1443.34       1465.26        38.31 o                         
   5   5   0       1364.24       1339.64        56.31 o                         
   7   5   0       9460.97       9354.82       253.61 o                         
   9   5   0       5255.13       5039.33       116.57 o                         
  11   5   0        216.51        369.54        75.70 o                         
  13   5   0       8261.73       7878.70       150.55 o                         
  15   5   0        407.14        312.57        75.11 o                         
   0   6   0     265599.38     286237.03       735.03 o                         
   2   6   0      27900.23      26863.06       749.52 o                         
   4   6   0      58354.81      62896.63      3163.42 o                         
   6   6   0      14261.80      14522.65       560.66 o                         
   8   6   0        911.60        995.68        50.40 o                         
  10   6   0         24.69         36.19       104.67 o                         
  12   6   0        193.53        164.58        56.12 o                         
  14   6   0        709.33        687.72        76.20 o                         
   1   7   0       2002.60       1855.20        36.12 o                         
   3   7   0       1136.58       1008.34        37.09 o                         
   5   7   0      18784.85      19163.80       881.32 o                         
   7   7   0        146.50        244.18        42.57 o                         
   9   7   0      12137.61      11952.43       526.73 o                         
  11   7   0         84.09         32.49        62.66 o                         
  13   7   0       1897.44       2033.69        85.75 o                         
   0   8   0      31393.62      29208.26       247.22 o                         
   2   8   0       2571.21       2744.05        49.48 o                         
   4   8   0      15841.20      15250.19       626.57 o                         
   6   8   0      15396.90      16025.97       437.33 o                         
   8   8   0     100135.90     103766.50      3630.12 o                         
  10   8   0       7449.17       7792.02       266.80 o                         
  12   8   0      21929.88      21582.66       231.53 o                         
   1   9   0      25542.12      24294.25       353.93 o                         
   3   9   0        696.06        640.22        43.74 o                         
   5   9   0      11487.54      11995.51       107.23 o                         
   7   9   0       6197.56       6268.41       203.82 o                         
   9   9   0        205.96        187.51       131.21 o                         
  11   9   0         72.26        102.92       124.09 o                         
  13   9   0          2.82        100.16       100.16 o                         
   0  10   0      65616.47      65690.05       451.37 o                         
   2  10   0       3654.40       3458.18       139.25 o                         
   4  10   0      21898.19      21870.65       514.63 o                         
   6  10   0      15811.66      15734.05       596.43 o                         
   8  10   0        239.38        288.55       138.62 o                         
  10  10   0         14.01        106.25       100.57 o                         
  12  10   0       1043.55       1120.81        90.17 o                         
   1  11   0        768.41        888.27        52.64 o                         
   3  11   0        704.26        385.58       422.33 o                         
   5  11   0        892.57        779.35       142.34 o                         
   7  11   0         71.62        212.17        60.52 o                         
   9  11   0        264.82        243.29       134.71 o                         
  11  11   0       2258.75       2121.35       176.00 o                         
   0  12   0        713.21        899.23        87.51 o                         
   2  12   0      14852.67      16118.10       297.78 o                         
   4  12   0        534.69        708.94       137.16 o                         
   6  12   0      16194.81      17707.60       676.24 o                         
   8  12   0         67.61         53.78       104.99 o                         
  10  12   0       2171.05       2232.59       104.45 o                         
   1  13   0       9705.54      11133.66       132.08 o                         
   3  13   0        868.09        993.06        76.58 o                         
   5  13   0       9176.08      10258.29       149.34 o                         
   7  13   0       5733.70       6024.51       134.91 o                         
   9  13   0          3.43         81.09       117.83 o                         
   0  14   0        190.83         66.73       162.58 o                         
   2  14   0       3721.57       4052.66       123.38 o                         
   4  14   0       1879.66       2046.31       117.96 o                         
   6  14   0        838.98        875.70       146.43 o                         
   1  15   0       1955.27       1893.33       120.13 o                         
   3  15   0        180.16         59.40       138.90 o                         
   5  15   0        205.41        168.69       116.79 o                         
 -15   1   1        368.87        456.24        50.68 o                         
 -13   1   1       4150.38       4212.45        80.07 o                         
 -11   1   1       4736.52       4626.49        54.36 o                         
  -9   1   1      53182.37      49935.73       427.02 o                         
  -7   1   1      17565.30      17101.45       160.66 o                         
  -5   1   1     116475.93     108932.98      2496.61 o                         
  -3   1   1       3531.94       4307.58       223.13 o                         
  -1   1   1        954.98       1527.26       147.09 o                         
   1   1   1       2182.58       2310.84        48.72 o                         
   3   1   1     127959.11     131016.64       430.31 o                         
   5   1   1      22819.92      23276.60       265.67 o                         
   7   1   1        810.63       1094.45        29.21 o                         
   9   1   1       6423.11       5870.04       127.85 o                         
  11   1   1      30600.88      28721.18       196.43 o                         
  13   1   1       5664.90       5988.38       105.37 o                         
  15   1   1       7459.40       7669.16       104.86 o                         
 -14   2   1       1862.28       1993.58        74.43 o                         
 -12   2   1       3543.56       3820.12       125.31 o                         
 -10   2   1        207.85        149.60        42.60 o                         
  -8   2   1       4748.69       4710.56        67.27 o                         
  -6   2   1        678.47        740.69        46.78 o                         
  -4   2   1       1949.86       2377.68       226.92 o                         
  -2   2   1       1833.74       1663.56       299.27 o                         
   0   2   1         41.51        472.32        66.78 o                         
   2   2   1      10288.55       9877.65       313.34 o                         
   4   2   1      10020.13       9575.92       435.76 o                         
   6   2   1       2696.69       2333.13        47.18 o                         
   8   2   1       7743.97       6877.57       305.32 o                         
  10   2   1        107.12         97.87        43.37 o                         
  12   2   1       5186.26       4741.97        84.25 o                         
  14   2   1          6.16         88.12        88.12 o                         
 -15   3   1         50.51          4.48        95.60 o                         
 -13   3   1       7386.90       7891.65       171.53 o                         
 -11   3   1       8712.25       8698.86       101.81 o                         
  -9   3   1      22380.05      20921.51       417.29 o                         
  -7   3   1        178.83        236.11        34.06 o                         
  -5   3   1       3714.48       2929.40       270.34 o                         
  -3   3   1     184823.34     181856.00     26440.66 o                         
  -1   3   1     135878.30     131212.41     21688.71 o                         
   1   3   1      42898.36      42084.70       450.60 o                         
   3   3   1      78712.91      79210.19      4658.01 o                         
   5   3   1      34374.12      30812.39      1675.52 o                         
   7   3   1       9395.47       8927.00       607.46 o                         
   9   3   1      79563.86      75994.36      3295.52 o                         
  11   3   1       1337.73       1359.55       125.59 o                         
  13   3   1        419.17        394.97        59.80 o                         
  15   3   1       8439.46       9756.24       335.84 o                         
 -14   4   1       2648.93       2817.31        91.45 o                         
 -12   4   1       5126.35       5070.69        90.02 o                         
 -10   4   1       1781.49       1843.49        71.54 o                         
  -8   4   1       6210.83       5661.66       208.63 o                         
  -6   4   1       7477.80       7398.75       470.14 o                         
  -4   4   1       4786.85       4797.55       508.01 o                         
  -2   4   1       5786.21       4851.48       590.63 o                         
   0   4   1       1705.40       1232.31        58.78 o                         
   2   4   1       5493.11       5096.81       165.36 o                         
   4   4   1       6204.81       5564.32       407.45 o                         
   6   4   1       5321.35       5369.79       301.18 o                         
   8   4   1      12137.68      11556.26       811.21 o                         
  10   4   1       1844.66       1722.16       110.25 o                         
  12   4   1       3975.11       3761.20       115.91 o                         
  14   4   1       3025.40       2969.78       111.43 o                         
 -15   5   1       5159.01       5672.36       125.27 o                         
 -13   5   1       1927.36       1856.64        73.85 o                         
 -11   5   1      59746.08      58157.70       900.69 o                         
  -9   5   1       6240.79       5693.28       169.62 o                         
  -7   5   1      14476.79      14249.89      1017.58 o                         
  -5   5   1      42235.25      40291.47      3994.95 o                         
  -3   5   1      53118.41      47670.75      5819.64 o                         
  -1   5   1       9436.48       6956.10       647.43 o                         
   1   5   1      47586.40      43529.90       317.79 o                         
   3   5   1       7002.74       6118.78       402.77 o                         
   5   5   1      12095.98      12070.39       626.92 o                         
   7   5   1      31095.20      29395.45      2064.48 o                         
   9   5   1      16795.92      15900.04       775.26 o                         
  11   5   1       4822.53       4671.57       204.89 o                         
  13   5   1       5973.92       6011.64       131.48 o                         
 -14   6   1       1900.39       1935.37        91.94 o                         
 -12   6   1        326.42        305.26        60.88 o                         
 -10   6   1       8338.36       8381.90       114.13 o                         
  -8   6   1       1353.35       1428.13        55.53 o                         
  -6   6   1       9698.66       9991.71       729.82 o                         
  -4   6   1      28370.38      27407.46      2223.48 o                         
  -2   6   1        116.71        146.87        25.84 o                         
   0   6   1      20165.52      17751.19       950.94 o                         
   2   6   1         12.56         41.46        34.64 o                         
   4   6   1        256.33        162.76        30.93 o                         
   6   6   1       5174.21       5029.79       459.20 o                         
   8   6   1         20.92        247.71       115.93 o                         
  10   6   1       6637.14       6404.43       528.88 o                         
  12   6   1        396.13        486.88        61.26 o                         
  14   6   1       4747.80       4992.56       143.33 o                         
 -13   7   1       9375.40      10595.01       255.68 o                         
 -11   7   1       1128.74       1273.36        65.87 o                         
  -9   7   1       6022.58       6105.38       289.05 o                         
  -7   7   1       2093.77       2245.12       140.31 o                         
  -5   7   1      14195.07      14235.97      1093.45 o                         
  -3   7   1       1407.04       1804.64       304.24 o                         
  -1   7   1      10156.72       8670.22       610.66 o                         
   1   7   1       1281.72       1405.36        47.92 o                         
   3   7   1     124428.60     131247.72      2425.13 o                         
   5   7   1      22287.58      21999.71      1141.64 o                         
   7   7   1       7941.70       7933.11       563.04 o                         
   9   7   1         47.81         23.44       123.20 o                         
  11   7   1       4469.75       4260.01       258.59 o                         
  13   7   1        733.36        872.06        98.38 o                         
 -12   8   1        105.94        182.81        69.98 o                         
 -10   8   1       2357.47       2493.24        74.74 o                         
  -8   8   1       1877.26       1949.03        63.81 o                         
  -6   8   1       3121.46       3077.11       174.08 o                         
  -4   8   1       3163.11       3251.61       189.51 o                         
  -2   8   1       3542.17       3517.03       135.60 o                         
   0   8   1        850.59        926.89        72.20 o                         
   2   8   1         16.51         35.70        47.30 o                         
   4   8   1         15.73         64.61        50.95 o                         
   6   8   1        117.90         70.84       105.95 o                         
   8   8   1        213.69        189.80        52.95 o                         
  10   8   1       5227.38       5246.98       292.26 o                         
  12   8   1        199.48        195.74        72.43 o                         
 -13   9   1       5721.79       6282.90       300.08 o                         
 -11   9   1       1663.74       1468.74        80.30 o                         
  -9   9   1       7173.42       6766.60       242.52 o                         
  -7   9   1        238.87        209.56        58.78 o                         
  -5   9   1      25635.45      24085.58      1202.40 o                         
  -3   9   1       1888.95       1963.23       183.68 o                         
  -1   9   1      12886.66      12953.83       587.37 o                         
   1   9   1       1264.84       1327.20        50.97 o                         
   3   9   1      75424.65      75749.35       448.16 o                         
   5   9   1       3822.23       3760.74       154.46 o                         
   7   9   1       9741.15       9631.22       440.44 o                         
   9   9   1        102.49        117.48       101.06 o                         
  11   9   1      10088.81       9762.10       349.64 o                         
 -12  10   1         12.51         52.84        99.35 o                         
 -10  10   1       3194.75       3330.90        95.48 o                         
  -8  10   1       1515.30       1430.22        68.35 o                         
  -6  10   1       6168.07       5956.46       226.68 o                         
  -4  10   1       7130.13       6407.02       272.42 o                         
  -2  10   1        202.38        256.08        44.87 o                         
   0  10   1        338.86        418.28        70.13 o                         
   2  10   1       6124.22       5890.78        81.16 o                         
   4  10   1       1132.58       1004.62        66.07 o                         
   6  10   1         80.69         89.16        52.10 o                         
   8  10   1         42.07         86.31        86.31 o                         
  10  10   1       3221.64       3287.05       299.85 o                         
 -11  11   1      15777.51      15718.81       175.31 o                         
  -9  11   1       3960.09       3841.38       170.55 o                         
  -7  11   1       6975.07       6899.40       102.47 o                         
  -5  11   1      15590.65      14767.85       819.60 o                         
  -3  11   1      20171.68      19570.36       850.01 o                         
  -1  11   1       2674.30       2883.36       153.89 o                         
   1  11   1      13636.67      13641.52       121.00 o                         
   3  11   1       2937.51       2777.39       187.85 o                         
   5  11   1       1017.83        878.40        93.50 o                         
   7  11   1       6397.45       6215.25       266.20 o                         
   9  11   1       2766.96       2693.48        95.74 o                         
  11  11   1       3729.08       3756.83       114.80 o                         
 -10  12   1       8220.04       8259.63       138.05 o                         
  -8  12   1       1012.57       1079.02        80.50 o                         
  -6  12   1       1295.19       1337.90        72.35 o                         
  -4  12   1       6996.84       6918.29       235.95 o                         
  -2  12   1        121.40        107.87       129.47 o                         
   0  12   1       7220.80       7464.66       214.75 o                         
   2  12   1         91.39         59.68        60.82 o                         
   4  12   1        171.21        182.73        70.14 o                         
   6  12   1       1575.55       1435.21        74.66 o                         
   8  12   1        132.27        110.35        98.78 o                         
  -9  13   1       7010.65       6849.92       313.64 o                         
  -7  13   1         44.35        369.95       134.06 o                         
  -5  13   1       9658.85       9935.92       238.51 o                         
  -3  13   1      11529.88      11720.64       282.94 o                         
  -1  13   1      11435.09      13014.28       644.98 o                         
   1  13   1       5012.42       5348.71       106.72 o                         
   3  13   1      11483.60      12508.02       189.96 o                         
   5  13   1      17977.27      18859.16       444.91 o                         
   7  13   1        618.85        621.17        84.00 o                         
  -6  14   1        682.15        699.17        93.66 o                         
  -4  14   1        678.87        704.29       162.45 o                         
  -2  14   1       8630.09       9478.11       155.76 o                         
   0  14   1         21.38         78.50        97.78 o                         
   2  14   1       7657.64       8909.94       155.34 o                         
   4  14   1       5875.70       6073.96       137.25 o                         
   6  14   1        928.30       1226.55       172.27 o                         
  -5  15   1      16475.90      17461.79       212.02 o                         
  -3  15   1         42.21        153.90       114.63 o                         
  -1  15   1       1100.19       1598.35       112.78 o                         
   1  15   1          3.48        149.35       114.65 o                         
   3  15   1       2704.28       3066.24       130.71 o                         
 -16   0   2        317.73        423.44       104.38 o                         
 -14   0   2      37150.73      37509.34       376.48 o                         
 -12   0   2       8562.54       8620.46       146.97 o                         
 -10   0   2     106040.03     102413.32       636.96 o                         
  -8   0   2      10189.52      10534.77       134.29 o                         
  -6   0   2      17953.87      20899.62       198.21 o                         
  -4   0   2       6349.96       8786.51        95.03 o                         
  -2   0   2      33958.52      35334.07       233.64 o                         
   0   0   2      59621.38      58662.84       218.11 o                         
   2   0   2     211022.44     215527.92       692.72 o                         
   4   0   2      20040.55      18198.92       171.89 o                         
   6   0   2     348791.84     341195.44      1142.82 o                         
   8   0   2      21744.07      21138.26       208.16 o                         
  10   0   2      12773.78      12161.71       161.92 o                         
  12   0   2        173.45        107.62       112.38 o                         
  14   0   2       3989.46       4455.25       151.82 o                         
 -15   1   2        253.52        367.65        73.28 o                         
 -13   1   2        888.83        825.46        61.64 o                         
 -11   1   2       3144.55       3098.03        74.54 o                         
  -9   1   2       1886.03       2125.19        55.83 o                         
  -7   1   2      23359.20      23427.36       345.09 o                         
  -5   1   2         87.37        144.43        81.65 o                         
  -3   1   2      15593.59      15812.75      3064.54 o                         
  -1   1   2      15479.38       8983.88      6007.93 o                         
   1   1   2        383.25        314.58        42.94 o                         
   3   1   2      24666.48      24560.55       311.45 o                         
   5   1   2       5010.44       5274.25        61.56 o                         
   7   1   2       3312.39       3217.46        78.88 o                         
   9   1   2        190.02        205.99        56.18 o                         
  11   1   2       1836.46       1856.74        66.15 o                         
  13   1   2       5589.07       6056.32       102.73 o                         
  15   1   2       2059.14       2470.79       101.94 o                         
 -16   2   2        380.93        472.55       117.57 o                         
 -14   2   2         25.46          8.83        84.90 o                         
 -12   2   2       3335.25       3429.27       111.17 o                         
 -10   2   2       1316.39       1230.54        81.19 o                         
  -8   2   2      35235.00      36240.52       335.47 o                         
  -6   2   2      91642.21      99887.09       519.30 o                         
  -4   2   2       5839.91       6844.27        82.31 o                         
  -2   2   2     230438.83     255290.61       665.91 o                         
   0   2   2      60868.38      61218.93       238.80 o                         
   2   2   2      11568.84      12054.75       111.85 o                         
   4   2   2      11581.75      11137.49       110.63 o                         
   6   2   2        417.29        580.92        51.68 o                         
   8   2   2       2774.20       2697.67        82.82 o                         
  10   2   2       4056.35       3800.98       104.47 o                         
  12   2   2         51.07        130.92        77.74 o                         
  14   2   2       4887.94       5235.37       158.33 o                         
 -15   3   2       1855.06       2117.41       133.41 o                         
 -13   3   2       1653.65       1514.61        99.84 o                         
 -11   3   2        930.76       1062.06        79.12 o                         
  -9   3   2        505.31        496.29        62.11 o                         
  -7   3   2          8.82         23.36        46.26 o                         
  -5   3   2         76.79        134.04        38.86 o                         
  -3   3   2        550.89        521.66        36.11 o                         
  -1   3   2        565.54        880.07        30.07 o                         
   1   3   2        600.25        701.89        30.45 o                         
   3   3   2         59.98         30.61        46.23 o                         
   5   3   2       8241.71       7813.36       104.31 o                         
   7   3   2       5510.94       5140.59       100.56 o                         
   9   3   2       3367.88       2832.57        91.78 o                         
  11   3   2       3970.14       3925.64       113.44 o                         
  13   3   2         84.14         48.70       130.53 o                         
 -14   4   2        635.67        735.09       104.78 o                         
 -12   4   2       2193.10       2405.43       105.51 o                         
 -10   4   2       1025.43       1015.30        73.64 o                         
  -8   4   2     117006.48     115109.54       628.06 o                         
  -6   4   2       8128.08       8311.96       106.39 o                         
  -4   4   2      36347.86      38382.90       267.29 o                         
  -2   4   2       8546.91       8454.74        85.58 o                         
   0   4   2     177694.70     191161.72       549.80 o                         
   2   4   2       5481.79       5690.73        70.86 o                         
   4   4   2      10285.40       8841.67       103.37 o                         
   6   4   2       2963.56       2812.97        75.87 o                         
   8   4   2      36787.09      34062.33       306.09 o                         
  10   4   2       3047.79       2826.16       100.46 o                         
  12   4   2      27186.95      25741.78       255.57 o                         
  14   4   2         66.50        256.63       107.78 o                         
 -15   5   2        651.29        707.81       123.52 o                         
 -13   5   2       1668.32       1658.36       104.88 o                         
 -11   5   2        228.08        260.22        74.21 o                         
  -9   5   2       5872.52       5746.86       116.96 o                         
  -7   5   2      16810.07      16455.13       157.85 o                         
  -5   5   2        118.76        178.42        41.43 o                         
  -3   5   2       7828.23       7634.78        84.92 o                         
  -1   5   2      17622.59      17268.25       160.63 o                         
   1   5   2       1869.37       1930.14        49.33 o                         
   3   5   2       8485.18       8196.38        96.12 o                         
   5   5   2       7999.98       7988.87       108.97 o                         
   7   5   2        885.46        889.20        67.22 o                         
   9   5   2        137.85        222.72        69.01 o                         
  11   5   2        587.50        647.13        80.29 o                         
  13   5   2       1329.53       1546.03       116.81 o                         
 -14   6   2       4021.75       4297.30       158.81 o                         
 -12   6   2        973.48        988.76        95.56 o                         
 -10   6   2      14231.19      14514.47       184.64 o                         
  -8   6   2      15832.27      16360.08       174.69 o                         
  -6   6   2        400.50        456.59        55.14 o                         
  -4   6   2        763.72        654.08        46.35 o                         
  -2   6   2        689.10        892.61        44.76 o                         
   0   6   2      11842.16      10804.20       110.17 o                         
   2   6   2      37003.93      34859.40       267.66 o                         
   4   6   2        428.86        500.94        52.93 o                         
   6   6   2      60812.76      57151.54       437.38 o                         
   8   6   2      21145.15      20226.36       203.47 o                         
  10   6   2        431.35        288.30        81.99 o                         
  12   6   2       3422.34       3641.13       151.33 o                         
 -13   7   2         72.34        128.77       139.45 o                         
 -11   7   2        849.15        991.60        94.93 o                         
  -9   7   2         66.87        243.84        73.58 o                         
  -7   7   2       3450.53       3646.98        98.81 o                         
  -5   7   2        914.55        633.51        58.92 o                         
  -3   7   2       4465.45       4346.00        79.84 o                         
  -1   7   2       2088.63       2079.47        58.58 o                         
   1   7   2        171.92        193.63        44.47 o                         
   3   7   2         17.42          2.24        47.70 o                         
   5   7   2       1799.90       1647.78        75.66 o                         
   7   7   2       5929.75       5794.87       122.19 o                         
   9   7   2       2329.49       2408.98        99.61 o                         
  11   7   2       9194.12       8798.14       166.90 o                         
  13   7   2       1372.93       1551.97       127.61 o                         
 -12   8   2        319.54        286.50       110.32 o                         
 -10   8   2        304.35        300.84        81.46 o                         
  -8   8   2        158.56         63.59       101.66 o                         
  -6   8   2     140657.80     156576.58       770.62 o                         
  -4   8   2       1999.86       1813.86        71.66 o                         
  -2   8   2     272656.22     308895.88       993.61 o                         
   0   8   2        168.58        211.09        47.68 o                         
   2   8   2      14146.73      13006.81       137.80 o                         
   4   8   2        334.83        238.06        59.25 o                         
   6   8   2      15205.62      14394.29       168.18 o                         
   8   8   2       1083.43        918.27        85.90 o                         
  10   8   2        276.37        239.12        90.09 o                         
  12   8   2       9966.06       9303.98       203.18 o                         
 -13   9   2       3995.93       4676.20       167.60 o                         
 -11   9   2       6082.70       6506.63       168.90 o                         
  -9   9   2       4784.89       5351.47       138.22 o                         
  -7   9   2       1433.76       1424.73        89.14 o                         
  -5   9   2         61.78         80.22        93.39 o                         
  -3   9   2       3822.15       3714.10        90.18 o                         
  -1   9   2       2131.47       1953.39        73.48 o                         
   1   9   2       3998.25       3759.75        89.20 o                         
   3   9   2       4838.81       4390.47        99.70 o                         
   5   9   2      17398.83      15746.56       178.19 o                         
   7   9   2      20846.77      18964.91       209.69 o                         
   9   9   2       3904.76       3821.65       126.52 o                         
  11   9   2       9410.62       9144.32       203.00 o                         
 -12  10   2        290.48        532.11       117.80 o                         
 -10  10   2      15509.47      17164.11       247.38 o                         
  -8  10   2       2214.37       1968.79       111.02 o                         
  -6  10   2       5185.69       5537.60       127.50 o                         
  -4  10   2       3638.15       3601.51       104.18 o                         
  -2  10   2        510.04        420.74        70.53 o                         
   0  10   2       1248.47       1069.47        75.27 o                         
   2  10   2      41884.66      40995.40       382.42 o                         
   4  10   2       4873.40       4980.62       114.40 o                         
   6  10   2      23668.80      22092.04       224.69 o                         
   8  10   2      15694.21      14494.29       203.23 o                         
  10  10   2       1784.45       1511.97       122.27 o                         
 -11  11   2        392.16        555.28       126.02 o                         
  -9  11   2        828.29        600.34       118.51 o                         
  -7  11   2        110.68         25.35       124.62 o                         
  -5  11   2        412.26        495.61        86.88 o                         
  -3  11   2        730.89       1026.40        87.22 o                         
  -1  11   2        241.56         69.48       106.44 o                         
   1  11   2       3220.80       3073.51       101.48 o                         
   3  11   2       1348.15       1489.90        91.44 o                         
   5  11   2          6.90        118.78       118.78 o                         
   7  11   2       2277.96       1932.73       113.31 o                         
   9  11   2          0.88         82.61       134.05 o                         
 -10  12   2       1475.91       1519.15       139.76 o                         
  -8  12   2      31297.66      33395.03       344.85 o                         
  -6  12   2        761.40        653.28       101.35 o                         
  -4  12   2       4203.33       4186.06       130.16 o                         
  -2  12   2         48.62        547.76        84.72 o                         
   0  12   2      29363.59      29473.65       285.35 o                         
   2  12   2        117.49          7.77       122.31 o                         
   4  12   2      14122.74      13338.70       195.87 o                         
   6  12   2        705.26        741.97       114.44 o                         
   8  12   2       3026.53       3263.79       147.86 o                         
  -9  13   2       2895.47       3101.11       163.16 o                         
  -7  13   2       3916.87       4119.14       168.86 o                         
  -5  13   2         27.52         73.97       145.70 o                         
  -3  13   2        724.59        716.75       111.68 o                         
  -1  13   2       8934.41       9948.70       178.58 o                         
   1  13   2       4485.45       4272.39       134.97 o                         
   3  13   2       1400.99       1711.97       113.82 o                         
   5  13   2       3738.18       3596.48       154.45 o                         
   7  13   2       4342.37       4382.84       165.23 o                         
  -6  14   2       9275.57       9864.57       230.78 o                         
  -4  14   2         41.03         11.07       176.44 o                         
  -2  14   2      10670.24      11747.99       243.65 o                         
   0  14   2       8100.14       7858.47       197.15 o                         
   2  14   2       2724.68       2338.02       146.78 o                         
   4  14   2       2716.79       2625.24       155.32 o                         
   6  14   2        350.86        170.29       128.15 o                         
  -3  15   2         41.07        151.90       182.78 o                         
  -1  15   2         79.13        167.36       190.56 o                         
   1  15   2        578.94        571.71       137.78 o                         
   3  15   2       5434.15       5458.70       197.25 o                         
 -15   1   3       1619.43       1852.30       174.89 o                         
 -13   1   3         54.54        134.95        59.66 o                         
 -11   1   3      14153.13      14191.37       159.19 o                         
  -9   1   3         34.74          2.79        56.34 o                         
  -7   1   3      14497.00      14856.35       271.71 o                         
  -5   1   3      10791.07      12098.74      1190.75 o                         
  -3   1   3      81261.74      74342.09     19967.73 o                         
  -1   1   3      18019.12      10597.13      6572.65 o                         
   1   1   3     136600.44     112214.49     23380.94 o                         
   3   1   3       4978.53       4224.25       189.68 o                         
   5   1   3        176.11        372.55        59.65 o                         
   7   1   3       5402.52       4964.24        74.16 o                         
   9   1   3      34485.84      31813.50       801.74 o                         
  11   1   3       2406.51       2431.03        75.28 o                         
  13   1   3        197.03         41.38        98.95 o                         
 -14   2   3        147.83         71.69       116.33 o                         
 -12   2   3       5291.28       5226.14       126.88 o                         
 -10   2   3       1905.17       1905.21        85.83 o                         
  -8   2   3      18154.49      18077.12       175.64 o                         
  -6   2   3      17214.81      18640.59       196.66 o                         
  -4   2   3         57.65        197.85        41.52 o                         
  -2   2   3       5372.79       5170.31        66.67 o                         
   0   2   3       1238.04       1266.18        35.03 o                         
   2   2   3       2872.25       3715.68        63.78 o                         
   4   2   3        952.36        964.36        52.77 o                         
   6   2   3       4111.00       4155.00        93.36 o                         
   8   2   3      11787.00      10820.54       150.79 o                         
  10   2   3         18.81        105.95        70.17 o                         
  12   2   3      12035.32      12133.15       189.73 o                         
  14   2   3       2956.92       3416.04       150.30 o                         
 -15   3   3        673.43        638.61       111.83 o                         
 -13   3   3      27935.92      27556.10       282.03 o                         
 -11   3   3      11854.95      11381.29       160.80 o                         
  -9   3   3        777.12        795.25        66.35 o                         
  -7   3   3       4383.59       3938.17        88.39 o                         
  -5   3   3      59503.35      59419.85       381.53 o                         
  -3   3   3       1580.27       2400.52        54.56 o                         
  -1   3   3      32393.30      32038.52       209.25 o                         
   1   3   3        468.05        227.06        32.67 o                         
   3   3   3      43378.95      45811.73       316.95 o                         
   5   3   3      50685.96      49026.85       380.40 o                         
   7   3   3       1660.76       1570.18        77.50 o                         
   9   3   3        697.05        575.54        78.69 o                         
  11   3   3      16226.90      15709.22       206.47 o                         
  13   3   3       1447.01       1793.53       128.84 o                         
 -14   4   3        347.55        403.89       105.91 o                         
 -12   4   3       4357.93       4383.10       116.92 o                         
 -10   4   3       2980.21       3043.28        93.45 o                         
  -8   4   3       3869.27       3702.77        92.15 o                         
  -6   4   3       6709.81       6226.78        98.37 o                         
  -4   4   3       3125.60       3119.13        67.14 o                         
  -2   4   3       8675.82       7850.71        83.40 o                         
   0   4   3       3499.55       3456.07        57.88 o                         
   2   4   3          6.25        126.96        37.73 o                         
   4   4   3       7617.81       7684.15       107.69 o                         
   6   4   3         12.87         26.54        77.95 o                         
   8   4   3      10908.52      10729.12       154.95 o                         
  10   4   3       3379.89       3249.98       112.97 o                         
  12   4   3       5409.85       5557.61       164.96 o                         
 -15   5   3       5703.59       6954.85       185.37 o                         
 -13   5   3       9357.45       9886.02       172.79 o                         
 -11   5   3      11453.28      10933.16       162.09 o                         
  -9   5   3       6224.62       6017.83       117.49 o                         
  -7   5   3      23973.71      23547.84       233.59 o                         
  -5   5   3      74890.37      76980.93       446.82 o                         
  -3   5   3      75302.76      76779.42       403.08 o                         
  -1   5   3       5177.09       6015.47        78.66 o                         
   1   5   3      18366.64      18193.57       162.58 o                         
   3   5   3      95040.46     101645.41       515.11 o                         
   5   5   3         32.45         75.09        52.88 o                         
   7   5   3      41485.32      41215.48       404.30 o                         
   9   5   3       6172.65       6107.38       134.39 o                         
  11   5   3       1077.94       1115.97        97.85 o                         
  13   5   3       6691.64       7598.49       195.57 o                         
 -14   6   3       4265.68       4515.10       161.89 o                         
 -12   6   3        256.70        202.02        82.10 o                         
 -10   6   3       1183.96       1099.84        78.99 o                         
  -8   6   3         89.49          5.96        88.35 o                         
  -6   6   3       1677.07       1544.26        68.98 o                         
  -4   6   3      13772.37      13588.24       130.57 o                         
  -2   6   3        469.16        537.38        47.20 o                         
   0   6   3      14946.50      15757.05       158.55 o                         
   2   6   3      22003.81      22930.59       204.25 o                         
   4   6   3       5467.61       5237.60        98.09 o                         
   6   6   3      20929.55      21042.81       219.04 o                         
   8   6   3        874.50        938.37        83.19 o                         
  10   6   3       2983.30       2804.60       117.60 o                         
  12   6   3        204.71        271.08       109.93 o                         
 -13   7   3        776.96        969.41       120.89 o                         
 -11   7   3      23841.64      23149.46       236.59 o                         
  -9   7   3        147.30         33.73       102.08 o                         
  -7   7   3      46557.54      44377.83       389.64 o                         
  -5   7   3       4561.13       3913.13        89.67 o                         
  -3   7   3       4902.38       5044.46        91.36 o                         
  -1   7   3       4944.34       5560.19        91.52 o                         
   1   7   3      12962.97      13525.58       134.04 o                         
   3   7   3        147.35        174.67        53.73 o                         
   5   7   3       4736.92       4653.06       106.66 o                         
   7   7   3       9619.30       9598.00       156.58 o                         
   9   7   3      33432.92      31859.81       314.38 o                         
  11   7   3       9832.27       9827.25       209.18 o                         
 -12   8   3        225.97        268.38       114.09 o                         
 -10   8   3        652.93        626.33        85.35 o                         
  -8   8   3        173.92        130.67        71.66 o                         
  -6   8   3          2.21          7.35        61.04 o                         
  -4   8   3       2687.26       2779.84        82.49 o                         
  -2   8   3        440.44        465.06        58.50 o                         
   0   8   3       9456.12      10207.12       126.81 o                         
   2   8   3       5763.25       6004.34       108.45 o                         
   4   8   3        403.93        439.91        65.98 o                         
   6   8   3       2377.67       2662.30       101.49 o                         
   8   8   3       1975.87       1980.51       106.01 o                         
  10   8   3        128.75        119.40       134.99 o                         
  12   8   3          7.90        145.99       150.72 o                         
 -13   9   3        182.21          5.33       175.13 o                         
 -11   9   3      21680.40      22431.19       282.90 o                         
  -9   9   3        129.52        312.87        80.05 o                         
  -7   9   3      11575.91      11991.58       164.34 o                         
  -5   9   3        215.03        154.95        66.25 o                         
  -3   9   3      17785.66      17339.99       172.20 o                         
  -1   9   3        855.33        746.49        70.04 o                         
   1   9   3      52066.80      54888.58       428.11 o                         
   3   9   3        140.44         43.91        70.37 o                         
   5   9   3       1441.48       1308.70        90.71 o                         
   7   9   3      11462.29      11041.93       177.74 o                         
   9   9   3      16046.23      14974.92       241.04 o                         
  11   9   3       2153.52       2118.82       144.84 o                         
 -12  10   3        293.34        213.18       125.46 o                         
 -10  10   3        137.85         70.43       145.26 o                         
  -8  10   3       2126.52       1658.70       102.14 o                         
  -6  10   3       1470.38       1610.82        92.86 o                         
  -4  10   3       1620.95       1636.46        88.08 o                         
  -2  10   3        260.54        297.92        70.15 o                         
   0  10   3       6848.34       7512.58       129.14 o                         
   2  10   3       3381.22       3278.27       103.02 o                         
   4  10   3        313.10        636.88        82.73 o                         
   6  10   3       2502.38       2573.86       113.98 o                         
   8  10   3        800.40        884.42       114.19 o                         
  10  10   3        437.72        635.47       125.58 o                         
 -11  11   3       3547.20       3908.55       167.52 o                         
  -9  11   3       1309.28       1143.59       129.96 o                         
  -7  11   3      14855.67      14288.14       197.98 o                         
  -5  11   3      19151.30      18493.97       212.35 o                         
  -3  11   3      25765.58      25113.62       257.09 o                         
  -1  11   3        960.32        969.88        88.56 o                         
   1  11   3      11116.60      10979.47       166.18 o                         
   3  11   3      31750.75      31670.51       334.64 o                         
   5  11   3        338.75        404.16        91.25 o                         
   7  11   3      13984.87      13406.20       230.18 o                         
   9  11   3        867.80        841.38       128.24 o                         
 -10  12   3         14.09        126.38       124.17 o                         
  -8  12   3       1690.19       1964.09       136.30 o                         
  -6  12   3        327.23        507.99        93.96 o                         
  -4  12   3       4657.19       4494.96       136.48 o                         
  -2  12   3        345.62        449.83        89.24 o                         
   0  12   3       2985.76       3111.37       121.45 o                         
   2  12   3      15892.20      15610.33       207.19 o                         
   4  12   3        119.48         76.46       133.94 o                         
   6  12   3      11293.25      10757.17       217.69 o                         
   8  12   3         32.81         54.40       150.56 o                         
  -7  13   3       8640.20       8331.27       211.69 o                         
  -5  13   3      19734.15      19614.55       277.67 o                         
  -3  13   3       5008.45       4884.39       150.03 o                         
  -1  13   3       3198.66       3111.52       135.03 o                         
   1  13   3      14567.11      14653.22       214.44 o                         
   3  13   3       3156.99       3194.75       147.38 o                         
   5  13   3       9680.32       9498.47       214.43 o                         
   7  13   3        382.20        342.34       131.49 o                         
  -6  14   3       6520.23       6746.75       202.91 o                         
  -4  14   3          0.50         80.53       163.98 o                         
  -2  14   3       2762.62       2930.26       159.43 o                         
   0  14   3         42.17         36.22       157.88 o                         
   2  14   3        178.16        391.50       124.38 o                         
   4  14   3       2173.17       1914.45       155.86 o                         
  -3  15   3      12704.19      12505.60       265.32 o                         
  -1  15   3       1121.35       1062.40       153.00 o                         
   1  15   3      19143.28      19554.41       308.24 o                         
 -12   0   4       4229.62       4869.91       129.80 o                         
 -10   0   4       7163.03       7299.95       138.72 o                         
  -8   0   4     212779.67     230736.73      1024.10 o                         
  -6   0   4       6792.69       7280.80       118.88 o                         
  -4   0   4     216659.39     209364.47       894.75 o                         
  -2   0   4      20406.95      22102.23       214.23 o                         
   0   0   4      25971.01      27014.12       205.73 o                         
   2   0   4       2199.40       2500.29        69.60 o                         
   4   0   4      12558.04      12886.43       145.56 o                         
   6   0   4      14361.99      13746.97       166.73 o                         
   8   0   4       6283.61       5621.24       126.40 o                         
  10   0   4      23844.24      24111.61       253.06 o                         
  12   0   4      21858.93      29809.87       336.78 o                         
 -15   1   4        693.06        705.81        76.49 o                         
 -13   1   4       1218.48      11215.80      5815.89 o                         
 -11   1   4        889.46       9018.93      5495.40 o                         
  -9   1   4        442.85      13231.53      7581.36 o                         
  -7   1   4         88.38         62.78        80.36 o                         
  -5   1   4        405.14        357.73        82.45 o                         
  -3   1   4          1.45         98.51        31.29 o                         
  -1   1   4      20873.43      14382.39      7440.87 o                         
   1   1   4       3370.54       3140.76       743.03 o                         
   3   1   4      38171.11      33632.46      3059.29 o                         
   5   1   4      24419.29      24098.09       762.11 o                         
   7   1   4      12215.83      12206.31       117.15 o                         
   9   1   4      12585.10      12968.67       347.17 o                         
  11   1   4       3284.30       3370.99       114.11 o                         
  13   1   4       1603.13       1517.99       105.73 o                         
 -14   2   4        770.57       1457.22       295.14 o                         
 -10   2   4      12975.24      14037.08       180.73 o                         
  -8   2   4        134.53        121.24        68.38 o                         
  -6   2   4         97.45         38.60        59.18 o                         
  -4   2   4      16427.76      20488.21       206.11 o                         
  -2   2   4       2013.43       1642.36        55.42 o                         
   0   2   4     121981.66     124032.81       476.88 o                         
   2   2   4      21350.80      23773.57       232.58 o                         
   4   2   4      52904.63      49113.13       399.98 o                         
   6   2   4      48375.82      47308.29       431.82 o                         
   8   2   4        228.42         13.79        82.17 o                         
  10   2   4       2428.78       2525.02       113.66 o                         
  12   2   4        566.19        621.60       121.65 o                         
 -15   3   4         54.12        134.89       134.89 o                         
 -13   3   4        345.12        354.26        89.89 o                         
 -11   3   4         44.94         96.26        99.43 o                         
  -7   3   4         16.66        253.95        59.72 o                         
  -5   3   4       4435.87       4373.82        92.38 o                         
  -3   3   4       2485.54       2959.86        69.14 o                         
  -1   3   4         90.02         20.90        54.44 o                         
   1   3   4      10486.33      12203.28       122.71 o                         
   3   3   4       3788.50       4151.18        86.79 o                         
   5   3   4        868.84       1093.64        75.19 o                         
   7   3   4         66.31         22.59        97.58 o                         
   9   3   4        101.83         66.73        82.42 o                         
  11   3   4       2480.34       2481.50       128.19 o                         
  13   3   4        154.42        114.46       161.04 o                         
 -14   4   4      12263.53       8064.15       258.06 o                         
 -12   4   4        614.61        530.04       530.04 o                         
 -10   4   4      79200.38      75050.37       558.75 o                         
  -8   4   4        222.46        179.52        61.13 o                         
  -6   4   4       3382.18       3616.73        92.07 o                         
  -4   4   4       7392.56       7913.33       105.13 o                         
  -2   4   4      98273.77     101350.77       469.53 o                         
   0   4   4        294.89        297.34        40.26 o                         
   2   4   4       2776.11       3128.06        73.63 o                         
   4   4   4       1451.75       1330.13        69.86 o                         
   6   4   4      43650.26      43039.69       413.96 o                         
   8   4   4      12376.66      11607.52       176.31 o                         
  10   4   4       5455.02       5026.57       148.93 o                         
  12   4   4        862.43        790.25       123.86 o                         
 -13   5   4          8.40         53.91       110.41 o                         
 -11   5   4       2075.44       1997.13       109.52 o                         
  -9   5   4        391.21        405.83        67.36 o                         
  -5   5   4        378.77        299.57        53.78 o                         
  -3   5   4       6103.70       6838.17        96.02 o                         
  -1   5   4      18922.58      19938.47       180.14 o                         
   1   5   4        150.48        211.60        45.18 o                         
   3   5   4      17093.33      19374.70       186.33 o                         
   5   5   4       9874.64      10156.97       145.76 o                         
   7   5   4       2346.78       2539.61       104.65 o                         
   9   5   4       4646.37       4520.18       147.18 o                         
  11   5   4         23.01         85.59       145.99 o                         
 -14   6   4       2601.11        243.30       243.30 o                         
 -12   6   4       3054.07       2639.89       287.11 o                         
 -10   6   4       5005.18       5413.82       129.54 o                         
  -8   6   4      28830.32      27892.22       277.34 o                         
  -6   6   4       8811.15       8005.86       123.86 o                         
  -4   6   4      28078.16      26792.03       237.13 o                         
  -2   6   4      66369.72      65617.91       406.55 o                         
   0   6   4       2677.91       2767.81        71.63 o                         
   2   6   4       2156.93       2336.21        75.37 o                         
   4   6   4         56.00        195.91        60.73 o                         
   6   6   4        570.18        719.64        80.13 o                         
   8   6   4       6105.24       5996.31       168.43 o                         
  10   6   4        523.83        637.69       110.39 o                         
  12   6   4       2668.26       2596.81       146.41 o                         
 -13   7   4       1265.62       1442.78       111.06 o                         
 -11   7   4        397.22        237.24       237.24 o                         
  -9   7   4        333.46        156.90       156.90 o                         
  -7   7   4       1417.61       1376.02        78.83 o                         
  -5   7   4       3191.75       2626.67       108.11 o                         
  -3   7   4       4505.66       4875.85        96.43 o                         
  -1   7   4       7936.31       8137.38       113.60 o                         
   1   7   4      20665.78      21380.64       218.34 o                         
   3   7   4       1084.20       1192.29        76.77 o                         
   5   7   4       4730.11       4245.83       123.61 o                         
   7   7   4       1531.02       1673.33       103.26 o                         
   9   7   4        822.79        719.80       109.53 o                         
  11   7   4       3215.93        507.42       248.86 o                         
 -12   8   4      15448.77      14739.20       227.67 o                         
 -10   8   4       1690.26       2224.01       202.79 o                         
  -8   8   4       2797.56       1939.81       120.84 o                         
  -6   8   4        896.85        913.35        76.97 o                         
  -4   8   4        472.62        565.21        65.94 o                         
  -2   8   4      14944.95      15272.19       162.52 o                         
   0   8   4     129864.62     142369.78       693.92 o                         
   2   8   4      40553.84      30693.22       417.62 o                         
   4   8   4      89723.02      94710.73       626.28 o                         
   6   8   4      11608.83      12368.67       181.89 o                         
   8   8   4       2249.81       2168.93       118.82 o                         
  10   8   4        156.06        144.89       114.09 o                         
 -11   9   4       1168.37       1262.10       117.38 o                         
  -9   9   4       9472.26       8471.11       175.33 o                         
  -7   9   4       2884.28       2669.40       109.53 o                         
  -5   9   4       6487.57       6074.32       128.57 o                         
  -3   9   4       8753.18       2577.34       209.22 o                         
  -1   9   4       2329.51       2368.23        89.55 o                         
   1   9   4       5207.80       3134.64       158.71 o                         
   3   9   4       3046.05       3008.01       107.78 o                         
   5   9   4       1227.01        123.39       125.37 o                         
   7   9   4       2445.64       2367.30       121.34 o                         
   9   9   4       1421.55       1944.53       165.37 o                         
 -10  10   4       7599.13       6922.90       172.43 o                         
  -8  10   4      38385.08      36366.36       364.92 o                         
  -6  10   4        565.38        551.08        85.48 o                         
  -4  10   4      21039.06      21150.78       213.85 o                         
  -2  10   4       9163.21       8744.78       147.40 o                         
   0  10   4        252.36        274.55        78.48 o                         
   2  10   4       4654.58       4757.75       123.52 o                         
   4  10   4         10.76        118.87       118.87 o                         
   6  10   4        209.79        260.12        99.52 o                         
   8  10   4       7133.03       7172.16       192.39 o                         
  -9  11   4        206.62        324.80       104.81 o                         
  -7  11   4       1738.04       1623.19       103.70 o                         
  -5  11   4       2380.24       1982.24       106.50 o                         
  -3  11   4       1553.29       1469.42        99.86 o                         
  -1  11   4       2478.61       1986.37       107.21 o                         
   1  11   4          8.15         47.23       120.41 o                         
   3  11   4       1595.04       1683.99       107.90 o                         
   5  11   4        159.11        452.54        93.25 o                         
   7  11   4       1527.34       1409.10       137.58 o                         
  -8  12   4       1498.29       1567.52       131.18 o                         
  -6  12   4       1621.19       1559.17       125.56 o                         
  -4  12   4       5566.45       5167.99       144.94 o                         
  -2  12   4      30001.36      30633.18       310.61 o                         
   0  12   4       4235.82       4330.57       136.91 o                         
   2  12   4       1112.40       1302.33       106.69 o                         
   4  12   4        457.49        468.04       119.18 o                         
   6  12   4      10806.27      10484.72       224.70 o                         
  -7  13   4        207.86        320.81       123.02 o                         
  -5  13   4        306.60        194.82       116.97 o                         
  -3  13   4       6843.53       6818.26       185.81 o                         
  -1  13   4       2028.60       1632.25       143.59 o                         
   1  13   4        883.90        868.41       130.85 o                         
   3  13   4       1111.12       1039.75       132.58 o                         
   5  13   4       2143.57         44.85       324.26 o                         
  -4  14   4        941.17        891.04       141.90 o                         
  -2  14   4       1890.06       2042.04       155.42 o                         
   0  14   4       9930.84      10380.69       226.49 o                         
   2  14   4       3885.58       3576.95       174.37 o                         
 -15   1   5         28.85         50.25        94.89 o                         
 -13   1   5      30741.25      33682.41       233.69 o                         
 -11   1   5       3066.79       3307.45        81.00 o                         
  -9   1   5       8938.41       9190.21       295.89 o                         
  -7   1   5        549.39        579.72       184.44 o                         
  -5   1   5      22740.70      21660.56      3344.46 o                         
  -3   1   5       5422.71       5434.91      1442.81 o                         
  -1   1   5      24567.37      17445.04      7606.31 o                         
   1   1   5       1470.45       1374.48        53.21 o                         
   3   1   5      42732.70      39877.24      2040.23 o                         
   5   1   5      37427.32      35304.20       236.16 o                         
   7   1   5      29282.68      28822.69       510.35 o                         
   9   1   5       2589.32       2580.80        86.42 o                         
  11   1   5         28.61         40.19       100.20 o                         
 -14   2   5        281.28        308.98        98.35 o                         
 -12   2   5        398.18        403.91        86.96 o                         
 -10   2   5          2.78         51.56       104.55 o                         
  -8   2   5       1061.22       1217.84        85.85 o                         
  -6   2   5      10665.76      12902.98       161.72 o                         
  -4   2   5       6552.26       7272.20       117.62 o                         
  -2   2   5      26962.04      29847.71       277.56 o                         
   0   2   5      23170.05      23334.62       221.15 o                         
   2   2   5       6831.40       7794.90       110.35 o                         
   4   2   5      24630.27      23439.97       235.62 o                         
   6   2   5         13.32        138.90        75.41 o                         
   8   2   5       1377.37       1374.78       101.43 o                         
  10   2   5        466.64        464.32       104.25 o                         
  12   2   5       1462.16       1516.12       140.92 o                         
 -15   3   5       1914.73       1988.61       126.85 o                         
 -13   3   5       8836.98       8848.42       184.40 o                         
 -11   3   5       8842.98       9964.28       168.39 o                         
  -9   3   5      34447.58      37330.53       354.83 o                         
  -7   3   5      45787.16      52325.02       451.24 o                         
  -5   3   5      69936.55      80027.03       525.38 o                         
  -3   3   5       7189.45       7343.66       108.83 o                         
  -1   3   5         90.14        159.26        44.34 o                         
   1   3   5      85183.65      90198.14       476.73 o                         
   3   3   5       1526.74       1523.09        77.06 o                         
   5   3   5      21555.78      23077.21       225.54 o                         
   7   3   5       5014.46       4833.34       133.50 o                         
   9   3   5       4213.62       4360.22       137.72 o                         
  11   3   5      10991.42      11643.34       234.74 o                         
 -14   4   5       1608.33       1859.71       125.53 o                         
 -12   4   5        680.96        741.62        89.05 o                         
 -10   4   5       3860.89       1974.24       152.31 o                         
  -8   4   5        882.31        728.05        78.97 o                         
  -6   4   5       4326.11       4642.98       108.61 o                         
  -4   4   5       9377.45       9880.47       129.15 o                         
  -2   4   5       7803.74       7989.36       106.69 o                         
   0   4   5      21960.37      23339.77       208.41 o                         
   2   4   5       3675.07       3686.99        90.43 o                         
   4   4   5       9069.40       9563.58       145.51 o                         
   6   4   5       5714.69       5809.18       135.43 o                         
   8   4   5        492.49        455.33        97.72 o                         
  10   4   5       9199.78       9685.92       213.73 o                         
  12   4   5        265.77        477.50       128.09 o                         
 -13   5   5       6276.83       5993.19       166.27 o                         
 -11   5   5       9096.50       8897.54       161.06 o                         
  -9   5   5       6437.36       6717.48       134.25 o                         
  -7   5   5      45392.59      46048.46       412.71 o                         
  -5   5   5       5934.43       5964.39       112.29 o                         
  -3   5   5        188.16         88.53        54.38 o                         
  -1   5   5      51157.05      52739.75       370.54 o                         
   1   5   5      26538.01      27910.18       242.73 o                         
   3   5   5      34263.09      36110.96       350.61 o                         
   5   5   5       1765.60       2106.65        95.42 o                         
   7   5   5         65.95         82.92       129.53 o                         
   9   5   5      30758.38      31956.69       311.36 o                         
  11   5   5       1021.71       1263.32       135.16 o                         
 -14   6   5       5225.32       5118.73       157.84 o                         
 -12   6   5        773.74        681.58       104.59 o                         
 -10   6   5       4213.43       4165.97       119.78 o                         
  -8   6   5      12330.71      12038.90       171.51 o                         
  -6   6   5         50.58         66.48        66.48 o                         
  -4   6   5       1362.34       1356.11        72.23 o                         
  -2   6   5        166.54        165.11        57.40 o                         
   0   6   5       2234.12       2206.61        79.00 o                         
   2   6   5       1811.87       1901.81        79.81 o                         
   4   6   5       1698.57       1423.31        90.39 o                         
   6   6   5      11322.17      11924.98       183.77 o                         
   8   6   5       2311.46       2532.62       122.75 o                         
  10   6   5       9079.47       9334.56       221.02 o                         
 -11   7   5       4106.32       3675.51       133.40 o                         
  -9   7   5         66.71         11.09        75.70 o                         
  -7   7   5         76.52        106.74       106.74 o                         
  -5   7   5      42492.32      40549.99       380.55 o                         
  -3   7   5       5831.35       5833.80       109.83 o                         
  -1   7   5      46842.27      49083.96       397.76 o                         
   1   7   5       1720.97       1816.27        84.41 o                         
   3   7   5       3834.15       3906.71       110.48 o                         
   5   7   5      11214.67      10838.10       172.59 o                         
   7   7   5       5571.48       5404.51       147.56 o                         
   9   7   5         97.73        140.21       116.65 o                         
 -12   8   5        223.92        251.74       101.56 o                         
 -10   8   5        322.63        696.14        90.39 o                         
  -4   8   5       1050.09       1526.52        84.60 o                         
  -2   8   5       1623.16       2163.76        88.14 o                         
   0   8   5       2601.34       2695.64       100.20 o                         
   2   8   5       3553.48       3531.62       109.85 o                         
   4   8   5         73.34         46.60       118.44 o                         
   6   8   5       3061.01       3190.35       124.18 o                         
   8   8   5       1099.97       1402.07       127.69 o                         
  10   8   5        228.22        344.34       132.04 o                         
 -11   9   5        118.73        170.73        99.24 o                         
  -9   9   5        404.55        403.65        86.47 o                         
  -7   9   5         32.77         37.99       112.96 o                         
  -5   9   5      40525.01      40843.03       356.90 o                         
  -3   9   5       6163.18       6358.16       134.81 o                         
  -1   9   5      15618.63      16161.09       187.98 o                         
   1   9   5        111.13         99.46       111.88 o                         
   3   9   5      11859.68      11537.29       189.26 o                         
   5   9   5       2463.07       2052.21       127.25 o                         
   7   9   5      14577.10      11501.17       283.66 o                         
   9   9   5         59.18        165.83       126.66 o                         
 -10  10   5       2091.66       1877.29       129.67 o                         
  -8  10   5       3646.35       3787.01       138.69 o                         
  -6  10   5       2800.81        308.62       308.62 o                         
  -4  10   5       1246.58        241.20       241.20 o                         
  -2  10   5       5348.85       6015.62       140.22 o                         
   0  10   5         34.84         90.10        90.10 o                         
   2  10   5        368.73         47.04       102.78 o                         
   4  10   5          2.70        122.16       132.76 o                         
   6  10   5       7554.84       6870.05       219.61 o                         
   8  10   5        780.27        707.62       137.83 o                         
  -9  11   5       2177.66       2286.86       134.02 o                         
  -7  11   5      18087.96      17272.08       249.91 o                         
  -5  11   5       1160.09       1582.02       106.16 o                         
  -3  11   5        284.01        352.80        98.81 o                         
  -1  11   5      16676.86      16964.01       221.49 o                         
   1  11   5       3271.43       4501.47       152.87 o                         
   3  11   5      14612.18      15265.03       254.58 o                         
   5  11   5        127.49         41.46       162.88 o                         
   7  11   5        122.38        223.84       223.84 o                         
  -8  12   5       3679.39       3356.28       158.47 o                         
  -6  12   5         21.48        116.71       149.72 o                         
  -4  12   5         33.73        131.74       131.74 o                         
  -2  12   5        102.48        121.45       147.56 o                         
   0  12   5       2113.21       2216.90       137.34 o                         
   2  12   5       5215.60       5133.71       175.96 o                         
   4  12   5        452.43        514.18       129.80 o                         
  -5  13   5       7789.13       7644.83       201.64 o                         
  -3  13   5       1485.55       1566.84       138.05 o                         
  -1  13   5       1843.11       1775.52       146.33 o                         
   1  13   5      24457.32      25509.49       327.50 o                         
   3  13   5        199.25         57.12       176.24 o                         
 -14   0   6       4300.64       4585.06       155.65 o                         
 -12   0   6       1447.58       1600.01       102.16 o                         
 -10   0   6       7681.18       7944.67       154.36 o                         
  -8   0   6        415.83        555.75        77.29 o                         
  -6   0   6      28739.52      25155.20       257.87 o                         
  -4   0   6      34463.92      33397.65       325.58 o                         
  -2   0   6     175943.28     158512.00       840.04 o                         
   0   0   6      55344.04      52682.24       365.04 o                         
   2   0   6      72164.41      71997.09       499.82 o                         
   4   0   6      15407.92      14752.72       187.99 o                         
   6   0   6       2613.09       2542.94       110.26 o                         
   8   0   6       5138.11       4521.79       133.45 o                         
  10   0   6       4791.57       4704.74       168.18 o                         
 -13   1   6         83.53          0.87       227.99 o                         
 -11   1   6       2332.13       2508.26        83.41 o                         
  -9   1   6        257.86        306.91        54.99 o                         
  -7   1   6       1925.77       1716.87       117.22 o                         
  -5   1   6      15455.53      13919.42      2394.13 o                         
  -3   1   6         23.75         21.55        63.68 o                         
  -1   1   6      18082.18      14029.61      4569.06 o                         
   1   1   6         73.07        122.94        33.80 o                         
   3   1   6       7667.20       7370.34       661.24 o                         
   5   1   6       7572.60       7610.06       265.03 o                         
   7   1   6       3070.12       3398.48        86.29 o                         
   9   1   6      13873.10      13931.93       311.39 o                         
  11   1   6       2165.54       2520.05       154.23 o                         
 -14   2   6       6237.22       6428.59       172.04 o                         
 -12   2   6       1009.18        947.20        96.16 o                         
 -10   2   6      30793.24      32407.44       307.42 o                         
  -8   2   6      16719.76      18196.40       208.58 o                         
  -6   2   6       6742.54       7051.84       134.63 o                         
  -4   2   6      35709.23      40180.47       385.63 o                         
  -2   2   6       3330.31       3765.80        90.93 o                         
   0   2   6        541.56        535.30        52.45 o                         
   2   2   6       4102.99       3738.79        94.49 o                         
   4   2   6        274.70        535.58        78.49 o                         
   6   2   6      16408.95      15504.58       208.39 o                         
   8   2   6       8196.96       8363.30       170.06 o                         
  10   2   6       1772.80       1345.55       141.15 o                         
 -13   3   6        158.06        100.05       129.27 o                         
 -11   3   6         46.72         42.28       110.40 o                         
  -9   3   6        667.65        667.04        80.08 o                         
  -7   3   6       1296.80       1551.56        90.04 o                         
  -5   3   6        995.61        985.25        74.50 o                         
  -3   3   6       1115.58       1126.15        71.12 o                         
  -1   3   6        376.67        351.03        55.21 o                         
   1   3   6      10310.96      10211.97       125.83 o                         
   3   3   6       2572.14       3082.30        98.03 o                         
   5   3   6       2337.73       2527.66       106.61 o                         
   7   3   6       3551.51       3571.73       130.68 o                         
   9   3   6        159.82        299.74       112.89 o                         
  11   3   6        674.48        592.50       134.31 o                         
 -14   4   6         81.29         18.76       126.20 o                         
 -12   4   6      10350.45      10229.02       192.24 o                         
 -10   4   6       3211.64       3257.14       114.23 o                         
  -8   4   6      24052.75      24132.90       253.97 o                         
  -6   4   6       6481.87       7351.64       132.12 o                         
  -4   4   6      64800.14      68422.74       486.49 o                         
  -2   4   6       4442.50       4475.93        95.34 o                         
   0   4   6       3526.78       3693.23        86.11 o                         
   2   4   6      11568.41      11907.22       147.18 o                         
   4   4   6      22791.08      24205.35       232.35 o                         
   6   4   6       6268.93       6204.14       147.45 o                         
   8   4   6       3079.60       3242.03       132.71 o                         
  10   4   6       2087.05       2312.02       149.18 o                         
 -13   5   6        647.91        977.95       115.92 o                         
 -11   5   6       1082.34       1472.24        95.77 o                         
  -9   5   6        408.96        692.14        77.96 o                         
  -7   5   6         21.51         84.18        97.96 o                         
  -5   5   6      10507.16      10456.27       148.18 o                         
  -3   5   6        589.26        507.13        67.09 o                         
  -1   5   6       2743.70       2486.51        82.71 o                         
   1   5   6       1407.60       1204.64        77.97 o                         
   3   5   6         52.92        315.88        75.41 o                         
   5   5   6        955.86       1181.46        95.43 o                         
   7   5   6         26.40        118.36       138.26 o                         
   9   5   6       3549.83       3910.27       170.74 o                         
 -12   6   6       1761.77       1639.66       114.78 o                         
 -10   6   6        196.88         52.47       118.31 o                         
  -8   6   6       4657.62       4940.31       125.13 o                         
  -6   6   6      14888.15      14737.88       177.53 o                         
  -4   6   6        114.53         86.48        95.30 o                         
  -2   6   6      37844.31      35830.03       347.48 o                         
   0   6   6      21604.38      22372.37       217.04 o                         
   2   6   6       7517.69       7651.71       135.53 o                         
   4   6   6      22212.85      23577.10       236.44 o                         
   6   6   6       2679.11       2678.89       121.09 o                         
   8   6   6         56.77        191.22       113.06 o                         
 -11   7   6        705.59        676.72       104.48 o                         
  -9   7   6        812.83        960.59        86.10 o                         
  -7   7   6        665.66        676.60        83.12 o                         
  -5   7   6        371.37        303.45        72.62 o                         
  -3   7   6        127.71        106.64        71.48 o                         
  -1   7   6        212.70        256.54        72.94 o                         
   1   7   6       8183.50       8424.40       140.90 o                         
   3   7   6      12827.87      13665.94       185.03 o                         
   5   7   6       9749.19      10183.82       183.68 o                         
   7   7   6      10425.11      10790.88       221.51 o                         
   9   7   6       3828.00       4143.99       180.53 o                         
 -12   8   6       1084.09        840.38       117.22 o                         
 -10   8   6      59599.87      59328.33       549.11 o                         
  -8   8   6       4662.16       4731.58       131.46 o                         
  -6   8   6      17826.74      17366.33       202.87 o                         
  -4   8   6       1531.57       1458.59        91.43 o                         
  -2   8   6       4851.71       4626.58       118.94 o                         
   0   8   6        679.14        690.70        86.48 o                         
   2   8   6       1319.53       1350.57        96.11 o                         
   4   8   6       8936.83       9008.74       170.78 o                         
   6   8   6      10324.48      10076.79       213.31 o                         
   8   8   6      23852.28      24492.74       327.97 o                         
 -11   9   6       1582.95       1564.63       123.44 o                         
  -9   9   6        393.60        144.07       144.07 o                         
  -7   9   6          6.74        231.67        84.75 o                         
  -5   9   6        626.72        688.81        83.18 o                         
  -3   9   6       8330.22       9119.83       157.90 o                         
  -1   9   6       1551.37       1662.01       101.28 o                         
   1   9   6      13443.86      14277.34       194.73 o                         
   3   9   6       7003.12       7779.43       167.70 o                         
   5   9   6       1618.32       1720.62       137.88 o                         
   7   9   6       4962.69       5304.73       192.22 o                         
 -10  10   6        159.64         90.98       149.82 o                         
  -8  10   6        296.94        386.02       106.05 o                         
  -6  10   6       9781.49       9450.22       188.86 o                         
  -4  10   6        415.85        347.86        89.30 o                         
  -2  10   6      34911.30      36193.00       369.55 o                         
   0  10   6       9997.74       9985.57       176.01 o                         
   2  10   6       2301.64       2493.99       126.71 o                         
   4  10   6       7248.15       7127.20       192.71 o                         
   6  10   6       1000.91       1270.71       140.49 o                         
  -7  11   6       4225.90       3817.18       154.32 o                         
  -5  11   6        483.64        483.81       112.94 o                         
  -3  11   6        178.85        114.74       140.48 o                         
  -1  11   6       4939.75       5148.67       167.64 o                         
   1  11   6        715.02        711.48       122.14 o                         
   3  11   6        981.02       1060.53       134.15 o                         
   5  11   6         86.56        103.20       165.57 o                         
  -6  12   6       1264.66       1013.21       140.32 o                         
  -4  12   6      14265.97      15019.01       255.90 o                         
  -2  12   6        193.47        164.50       126.49 o                         
   0  12   6         21.76         74.22       162.37 o                         
   2  12   6       4233.02       3947.77       179.39 o                         
  -3  13   6       2010.16       1611.75       164.44 o                         
  -1  13   6         64.29         40.59       181.45 o                         
 -13   1   7       1102.29       1331.04        83.89 o                         
 -11   1   7       3121.84       3283.26       183.58 o                         
  -9   1   7       1559.30       1497.14       135.66 o                         
  -7   1   7      49933.70      43943.21      5360.92 o                         
  -5   1   7      13810.13      11622.15      1706.12 o                         
  -3   1   7       4059.66       3490.35       846.16 o                         
  -1   1   7       1820.12       1714.72       489.78 o                         
   1   1   7      24444.70      22468.43       222.81 o                         
   3   1   7       6268.17       5840.90       707.58 o                         
   5   1   7       7613.95       7429.21       291.64 o                         
   7   1   7        750.95        737.55        73.03 o                         
   9   1   7       3617.88       3530.64       287.45 o                         
 -12   2   7       1703.58       2030.76       121.56 o                         
 -10   2   7       4719.23       4868.31       136.45 o                         
  -8   2   7       3592.48       3516.62       116.95 o                         
  -6   2   7       2451.64       2727.93       108.19 o                         
  -4   2   7       4289.48       4648.64       121.15 o                         
  -2   2   7        702.62        665.90        77.03 o                         
   0   2   7        161.83        216.97        60.89 o                         
   2   2   7        202.52        301.21        73.94 o                         
   4   2   7      13834.17      14117.50       201.96 o                         
   6   2   7       4213.00       4137.82       144.61 o                         
   8   2   7       5202.42       5804.64       183.41 o                         
 -13   3   7      10785.65      11029.52       211.99 o                         
 -11   3   7        848.45        774.01       106.56 o                         
  -9   3   7      13344.12      13607.82       196.79 o                         
  -7   3   7      12095.54      12430.63       181.22 o                         
  -5   3   7       3340.10       3643.96       110.58 o                         
  -3   3   7      51411.04      54398.38       457.48 o                         
  -1   3   7      16886.38      16412.15       170.44 o                         
   1   3   7      22633.50      21815.15       212.61 o                         
   3   3   7      11215.97      11364.33       169.91 o                         
   5   3   7       5611.61       5459.46       147.86 o                         
   7   3   7      18813.62      20057.03       289.52 o                         
   9   3   7       2328.47       1912.72       162.66 o                         
 -12   4   7       1165.91       1204.84       113.18 o                         
 -10   4   7       1518.64       1562.66       102.72 o                         
  -8   4   7        331.69        278.35        84.13 o                         
  -6   4   7        877.14        938.22        87.64 o                         
  -4   4   7       1189.76       1225.63        83.99 o                         
  -2   4   7        370.05        347.51        71.23 o                         
   0   4   7       3482.73       3391.65        97.88 o                         
   2   4   7       6107.26       5990.92       128.18 o                         
   4   4   7       4720.94       4940.36       138.27 o                         
   6   4   7       5278.73       5657.28       158.38 o                         
   8   4   7       3299.65       3786.71       171.82 o                         
 -11   5   7      15078.47      15374.71       234.54 o                         
  -9   5   7       6181.90       6186.21       144.11 o                         
  -7   5   7       9887.07      10314.09       165.55 o                         
  -5   5   7      21670.59      22832.40       224.09 o                         
  -3   5   7        541.85        617.38        75.82 o                         
  -1   5   7      48571.05      47625.85       418.77 o                         
   1   5   7        208.89        265.31        72.43 o                         
   3   5   7        245.30        292.01        84.36 o                         
   5   5   7      10746.92      11034.27       190.58 o                         
   7   5   7       2195.44       2023.36       151.16 o                         
 -12   6   7        280.88        253.88       105.01 o                         
 -10   6   7       1496.45       1430.98       117.01 o                         
  -8   6   7       7406.94       7179.18       149.80 o                         
  -6   6   7        946.26        927.54        88.66 o                         
  -4   6   7      10830.55      10619.63       159.76 o                         
  -2   6   7      13378.64      12530.53       167.49 o                         
   0   6   7       4766.62       4482.26       117.14 o                         
   2   6   7       6565.08       6801.34       142.08 o                         
   4   6   7          4.53        129.69        91.76 o                         
   6   6   7        294.58        500.83       119.58 o                         
   8   6   7        808.32        872.05       139.19 o                         
 -11   7   7        868.28        994.66       113.81 o                         
  -9   7   7        225.86        132.96       100.88 o                         
  -7   7   7       8248.19       7726.87       154.58 o                         
  -5   7   7       5162.82       5034.97       127.71 o                         
  -3   7   7        612.56        721.70        83.35 o                         
  -1   7   7       5109.86       4851.98       127.12 o                         
   1   7   7      23659.92      23682.86       237.38 o                         
   3   7   7      14842.21      15590.15       210.89 o                         
   5   7   7      12579.14      12270.59       233.74 o                         
   7   7   7        950.93       1085.00       145.94 o                         
 -10   8   7          2.95        134.28       138.52 o                         
  -8   8   7       6890.55       6330.03       166.23 o                         
  -6   8   7        204.70        311.75        89.77 o                         
  -4   8   7       2594.24       2401.88       108.31 o                         
  -2   8   7        897.98       1003.61        93.36 o                         
   0   8   7        172.83        331.18        88.57 o                         
   2   8   7        532.79        425.98       100.18 o                         
   4   8   7         27.44         84.34       154.27 o                         
   6   8   7        681.27        856.40       132.32 o                         
  -9   9   7        347.55        323.50       111.87 o                         
  -7   9   7       8069.57       8501.65       187.84 o                         
  -5   9   7       1381.81       1456.47       116.67 o                         
  -3   9   7          7.69         55.41       129.22 o                         
  -1   9   7       1974.75       1908.28       117.57 o                         
   1   9   7      18027.83      17886.31       255.54 o                         
   3   9   7       6248.88       6812.33       191.86 o                         
   5   9   7       1403.79       1739.90       151.85 o                         
  -8  10   7       5075.84       4694.10       165.85 o                         
  -6  10   7        355.95        330.78       115.27 o                         
  -4  10   7       3589.48       3512.77       147.42 o                         
  -2  10   7       4309.30       4544.92       160.28 o                         
   0  10   7        122.97        129.67       149.03 o                         
   2  10   7       4811.68       4980.29       178.33 o                         
   4  10   7       1291.35       1354.82       150.16 o                         
  -5  11   7       5725.04       5495.12       178.01 o                         
  -3  11   7        494.78        412.58       128.46 o                         
  -1  11   7      17766.25      18777.22       284.53 o                         
   1  11   7       1220.39       1313.63       147.70 o                         
 -12   0   8      35611.48      34825.60       369.03 o                         
 -10   0   8       3910.29       3797.20       152.28 o                         
  -8   0   8       1714.95       1423.29       107.28 o                         
  -6   0   8       1553.96       1182.12       104.95 o                         
  -4   0   8       9692.35       8811.67       176.50 o                         
  -2   0   8        559.62        777.93        91.91 o                         
   0   0   8       1870.32       1660.06        85.31 o                         
   2   0   8      34772.12      33675.05       333.98 o                         
   4   0   8      15182.67      15356.75       231.19 o                         
   6   0   8      33157.13      30919.56       361.82 o                         
   8   0   8       7462.21       7002.76       207.68 o                         
 -11   1   8        115.43        431.89       233.10 o                         
  -9   1   8        580.80        484.95       109.18 o                         
  -7   1   8       1256.75        887.19       100.77 o                         
  -5   1   8       4325.80       3883.49       578.94 o                         
  -3   1   8         19.90         74.10        68.48 o                         
  -1   1   8       9883.98       8802.37      1890.61 o                         
   1   1   8       8373.77       8198.96       144.40 o                         
   3   1   8       5626.18       5076.69       793.97 o                         
   5   1   8       6139.22       5889.70       292.33 o                         
   7   1   8       1484.38       1543.70       104.90 o                         
 -12   2   8        147.46        175.13       113.07 o                         
 -10   2   8       2982.93       2557.01       139.70 o                         
  -8   2   8      16670.18      16511.74       227.17 o                         
  -6   2   8       1543.76       1808.21       111.20 o                         
  -4   2   8      19765.08      20244.42       231.18 o                         
  -2   2   8      27920.40      29879.20       312.75 o                         
   0   2   8        157.47         12.49       103.10 o                         
   2   2   8      10743.64      10588.86       159.63 o                         
   4   2   8       4757.64       5099.52       148.98 o                         
   6   2   8        137.94         59.42       163.16 o                         
   8   2   8        305.38        404.24       137.63 o                         
 -11   3   8         28.37         10.20       136.42 o                         
  -9   3   8       2468.38       2477.64       131.83 o                         
  -7   3   8       4661.48       4535.88       140.96 o                         
  -5   3   8        194.79        212.09        87.33 o                         
  -3   3   8       4624.74       4750.32       130.15 o                         
  -1   3   8        506.73        559.83        76.96 o                         
   1   3   8          9.11          3.40       105.32 o                         
   3   3   8       1210.62       1302.98       103.96 o                         
   5   3   8        342.70        535.89       123.49 o                         
   7   3   8       5429.77       5585.75       203.15 o                         
 -10   4   8      22253.50      23473.37       289.43 o                         
  -8   4   8       3583.29       3918.61       134.90 o                         
  -6   4   8       9645.37      10168.68       175.05 o                         
  -4   4   8        483.06        537.18        90.53 o                         
  -2   4   8       6800.77       6893.47       138.73 o                         
   0   4   8      15567.74      14520.83       182.94 o                         
   2   4   8      15754.04      15980.26       202.22 o                         
   4   4   8       4807.21       5101.67       168.12 o                         
   6   4   8         74.53        113.46       163.65 o                         
 -11   5   8       1906.57       1879.49       132.42 o                         
  -9   5   8        667.79        840.09       106.97 o                         
  -7   5   8       4241.52       4163.96       135.87 o                         
  -5   5   8       1207.04       1431.42        98.32 o                         
  -3   5   8        251.84        319.60        82.93 o                         
  -1   5   8       2162.13       2289.02       103.27 o                         
   1   5   8       4008.49       3974.48       122.31 o                         
   3   5   8        232.57        185.37        98.86 o                         
   5   5   8       1122.69       1081.38       136.15 o                         
 -10   6   8      12664.51      12915.79       227.69 o                         
  -8   6   8         67.74        133.00       133.00 o                         
  -6   6   8       6432.49       6652.11       153.48 o                         
  -4   6   8        771.00        753.78        96.89 o                         
  -2   6   8        699.77        753.78        93.56 o                         
   0   6   8       5871.79       5385.80       138.21 o                         
   2   6   8       1676.24       1662.78       124.02 o                         
   4   6   8       4299.01       4388.40       170.90 o                         
   6   6   8       8657.33       9117.03       239.46 o                         
  -9   7   8       2830.48       2844.46       144.61 o                         
  -7   7   8       3920.69       3684.78       149.15 o                         
  -5   7   8        950.06       1200.85       116.38 o                         
  -3   7   8       2080.85       2314.02       114.21 o                         
  -1   7   8         10.66        137.05        93.80 o                         
   1   7   8         16.97        136.36       108.70 o                         
   3   7   8       1705.65       1880.59       143.15 o                         
   5   7   8          2.20         70.13       130.07 o                         
  -8   8   8       8621.95       8693.09       199.46 o                         
  -6   8   8      13177.90      13449.80       232.95 o                         
  -4   8   8      33701.47      34589.98       340.68 o                         
  -2   8   8      24810.52      25302.42       294.43 o                         
   0   8   8       3857.76       3996.30       158.75 o                         
   2   8   8        637.16        722.54       130.65 o                         
   4   8   8       2553.72       2438.87       163.43 o                         
  -7   9   8       4285.14       3865.46       168.40 o                         
  -5   9   8       1182.44       1160.07       129.83 o                         
  -3   9   8       3859.52       3972.71       156.60 o                         
  -1   9   8        176.25         49.62       165.02 o                         
   1   9   8        204.44        103.73       129.18 o                         
   3   9   8       9697.86      10897.64       244.33 o                         
  -4  10   8         39.38        127.15       157.35 o                         
  -2  10   8        550.01        416.85       137.10 o                         
   0  10   8       4148.36       4347.30       180.94 o                         
 -11   1   9       2697.48       2457.54       285.76 o                         
  -9   1   9       4274.83       3492.15       428.82 o                         
  -7   1   9       1057.34        970.45       168.12 o                         
  -5   1   9       5080.32       4522.26      1021.65 o                         
  -3   1   9       7991.80       7020.17      1931.35 o                         
  -1   1   9      24744.92      21272.07      3843.49 o                         
   1   1   9      10217.64       9270.39       110.19 o                         
   3   1   9        141.18         76.55        99.66 o                         
   5   1   9        791.66        724.55       101.62 o                         
 -10   2   9       6218.97       5942.07       185.81 o                         
  -8   2   9        424.00        349.78       121.13 o                         
  -6   2   9       9204.82       8526.09       186.55 o                         
  -4   2   9       6009.13       6933.69       167.01 o                         
  -2   2   9        108.55        138.08       138.08 o                         
   0   2   9       4622.30       4417.13       122.76 o                         
   2   2   9        789.10        915.32       109.95 o                         
   4   2   9       1777.92       2189.36       146.78 o                         
  -9   3   9       1918.88       2078.64       146.99 o                         
  -7   3   9      27622.79      27828.04       329.96 o                         
  -5   3   9       2042.61       2319.17       128.16 o                         
  -3   3   9      16746.86      17689.74       227.43 o                         
  -1   3   9       2662.66       2424.86       113.38 o                         
   1   3   9         46.43          4.00       126.65 o                         
   3   3   9      13782.74      13695.41       236.65 o                         
   5   3   9        333.80        406.98       144.19 o                         
 -10   4   9       2270.91       2204.02       146.61 o                         
  -8   4   9       2803.12       3041.25       148.86 o                         
  -6   4   9       2534.85       2711.41       143.03 o                         
  -4   4   9       2155.18       2650.38       138.12 o                         
  -2   4   9       1917.89       2215.55       122.14 o                         
   0   4   9        106.68        165.09        98.29 o                         
   2   4   9       5175.58       5125.98       164.63 o                         
   4   4   9          2.09         89.86       165.84 o                         
  -9   5   9       9638.73      10079.34       216.09 o                         
  -7   5   9       5733.74       6066.25       175.68 o                         
  -5   5   9      22888.16      24334.52       295.41 o                         
  -3   5   9        355.45        317.45       108.29 o                         
  -1   5   9       1951.24       1814.03       128.95 o                         
   1   5   9      15769.59      15646.46       239.26 o                         
   3   5   9       2791.94       2859.00       152.36 o                         
  -8   6   9         64.09         68.79       114.80 o                         
  -6   6   9        281.13        458.52       117.11 o                         
  -4   6   9        520.91        520.90       118.63 o                         
  -2   6   9       3469.85       3689.38       146.78 o                         
   0   6   9         79.74         51.15       146.82 o                         
   2   6   9      14214.83      14819.32       252.79 o                         
  -7   7   9       4582.76       4389.55       172.08 o                         
  -5   7   9        198.27        296.10       117.57 o                         
  -3   7   9        592.57        600.11       123.13 o                         
  -1   7   9       5154.54       4783.02       172.53 o                         
   1   7   9       3239.07       3683.82       163.09 o                         
  -4   8   9          2.57         41.84       166.86 o                         
  -2   8   9       3557.29       3529.19       165.13 o                         
   0   8   9        684.75        644.20       136.46 o                         
  -8   0  10      19824.77      17316.08       297.25 o                         
  -6   0  10      15601.73      12158.58       258.69 o                         
  -4   0  10      15557.97      12798.34       267.77 o                         
  -2   0  10        245.00        154.31       176.42 o                         
   0   0  10         91.96        329.40       109.18 o                         
   2   0  10       4000.58       3588.82       157.04 o                         
  -7   1  10         26.27        154.86        88.43 o                         
  -5   1  10       1228.24       1062.82       290.44 o                         
  -3   1  10        459.70        575.70       131.01 o                         
  -1   1  10         59.73         85.80        89.23 o                         
   1   1  10       9890.54       9336.97       136.39 o                         
  -8   2  10        386.62        310.66       130.89 o                         
  -6   2  10        121.44        134.31       159.44 o                         
  -4   2  10        293.45        425.55       129.56 o                         
  -2   2  10       9702.57      10135.28       219.66 o                         
   0   2  10       4085.29       4229.55       153.22 o                         
   2   2  10       3325.62       3187.22       153.74 o                         
  -7   3  10       1664.92       1944.77       150.67 o                         
  -5   3  10         64.60        240.20       125.76 o                         
  -3   3  10       3673.50       3987.24       169.77 o                         
  -1   3  10       3538.95       3488.45       152.85 o                         
   1   3  10        552.65        496.80       124.01 o                         
  -6   4  10       1123.63       1111.84       143.41 o                         
  -4   4  10       9327.50       9946.50       223.65 o                         
  -2   4  10      13936.01      13770.18       248.76 o                         
   0   4  10       3760.98       3385.63       154.38 o                         
  -5   5  10        250.05         22.54       175.36 o                         
  -3   5  10         89.38          5.36       162.91 o                         
  -1   5  10       1902.99       1844.60       143.33 o                         
                                                                                
